# Supplementary material for: Genetic Diversity and Genome-Wide Association Analysis of the Hulled/Naked Trait in a Barley Collection from Shanghai Agricultural Gene Bank
Source: Int J Mol Sci. 2024 May 10;25(10):5217. doi: 10.3390/ijms25105217 (PMC11120781; doi:10.3390/ijms25105217)
Supplement: Supplementary file 1 [file ijms-25-05217-s001.zip]

Archive with 3 entries (3 files):
- Associated SNP markers.xlsx
- SNPs parameters.xlsx
- Supplementary Tables.pdf
