# Supplementary material for: Genetic Diversity and Genome-Wide Association Analysis of the Hulled/Naked Trait in a Barley Collection from Shanghai Agricultural Gene Bank
Source: Int J Mol Sci. 2024 May 10;25(10):5217. doi: 10.3390/ijms25105217 (PMC11120781; doi:10.3390/ijms25105217)
Supplement: Supplementary file 1 [file ijms-25-05217-s001.zip › Associated SNP markers.xlsx]

## Sheet: result.MLM.trait.P.value
SNP	Chromosome	Position	pl
1H-9742418	1H	9742418	0.0614275
2H-10311876	2H	10311876	0.877484
6H-547018032	6H	547018032	0.00160709
2H-10337773	2H	10337773	0.999706
2H-10338139	2H	10338139	0.999706
7H-151634166	7H	151634166	0.272684
1H-148665227	1H	148665227	0.0630106
2H-10200597	2H	10200597	0.674063
2H-10338224	2H	10338224	0.989872
4H-1470575	4H	1470575	0.87063
2H-163032124	2H	163032124	0.338898
2H-10203674	2H	10203674	0.871793
6H-471653372	6H	471653372	0.653042
4H-550497289	4H	550497289	0.383026
2H-10200545	2H	10200545	0.632158
2H-10200470	2H	10200470	0.632158
5H-518312704	5H	518312704	0.275078
5H-518312752	5H	518312752	0.316335
5H-518312742	5H	518312742	0.316335
6H-20371327	6H	20371327	0.48373
6H-20371333	6H	20371333	0.48373
6H-20371343	6H	20371343	0.48373
2H-10200584	2H	10200584	0.879549
2H-10338052	2H	10338052	0.763277
2H-163032080	2H	163032080	0.307194
2H-10338069	2H	10338069	0.905678
6H-20371427	6H	20371427	0.381057
6H-60138239	6H	60138239	0.743
6H-60138250	6H	60138250	0.743
6H-60138253	6H	60138253	0.743
2H-10203484	2H	10203484	0.74549
1H-307494965	1H	307494965	0.120954
5H-74062551	5H	74062551	0.431743
6H-60138146	6H	60138146	0.761747
6H-60138147	6H	60138147	0.761747
6H-60138155	6H	60138155	0.761747
2H-163032127	2H	163032127	0.424951
4H-525226188	4H	525226188	0.704151
2H-10361223	2H	10361223	0.745407
7H-313419776	7H	313419776	0.620638
6H-60138230	6H	60138230	0.886586
3H-374679932	3H	374679932	0.984399
2H-83532363	2H	83532363	0.75485
6H-544005848	6H	544005848	0.544663
5H-588901971	5H	588901971	0.238387
6H-13880533	6H	13880533	0.310456
2H-10200150	2H	10200150	0.770087
2H-83532320	2H	83532320	0.730714
2H-83532341	2H	83532341	0.730714
6H-60138175	6H	60138175	0.906614
1H-330694187	1H	330694187	0.785931
3H-74670161	3H	74670161	0.475756
7H-93483802	7H	93483802	0.520135
5H-519597466	5H	519597466	0.0979193
1H-97856962	1H	97856962	0.805366
1H-9170197	1H	9170197	0.00231093
5H-63320528	5H	63320528	0.191008
5H-63320604	5H	63320604	0.191008
5H-63320558	5H	63320558	0.191008
7H-442311239	7H	442311239	0.880597
6H-107750146	6H	107750146	0.683168
1H-6099032	1H	6099032	0.312342
7H-74487608	7H	74487608	0.647
7H-74487616	7H	74487616	0.647
7H-74487617	7H	74487617	0.647
7H-74487621	7H	74487621	0.647
7H-74487622	7H	74487622	0.647
7H-74487624	7H	74487624	0.647
7H-74487625	7H	74487625	0.647
6H-21467377	6H	21467377	0.210877
7H-537200588	7H	537200588	0.48961
4H-483160862	4H	483160862	0.828023
6H-552627820	6H	552627820	0.436725
2H-226000574	2H	226000574	0.126738
3H-30520412	3H	30520412	0.47031
2H-629464698	2H	629464698	0.807521
6H-20371202	6H	20371202	0.309205
3H-600659233	3H	600659233	0.821848
7H-19996342	7H	19996342	0.234039
4H-558059459	4H	558059459	0.767054
1H-10178716	1H	10178716	0.00930718
1H-10398168	1H	10398168	0.00930718
4H-525226162	4H	525226162	0.866319
5H-588932451	5H	588932451	0.687665
2H-205917046	2H	205917046	0.0210272
2H-205917058	2H	205917058	0.0210272
2H-205916958	2H	205916958	0.0210272
4H-483160863	4H	483160863	0.856508
4H-541148976	4H	541148976	0.256001
2H-223680912	2H	223680912	0.192747
2H-487675382	2H	487675382	0.0587934
2H-83532352	2H	83532352	0.791791
6H-22011095	6H	22011095	0.232554
5H-406254672	5H	406254672	0.940959
7H-161190202	7H	161190202	0.602093
1H-506225005	1H	506225005	0.824164
5H-593835969	5H	593835969	0.0318738
6H-505577896	6H	505577896	0.579237
2H-223680948	2H	223680948	0.246811
2H-223680955	2H	223680955	0.246811
6H-20757540	6H	20757540	0.383473
6H-20757585	6H	20757585	0.383473
7H-41377925	7H	41377925	0.752796
7H-161190402	7H	161190402	0.598327
7H-161190204	7H	161190204	0.598327
7H-161190512	7H	161190512	0.598327
7H-307847633	7H	307847633	0.546624
1H-9170302	1H	9170302	0.00103501
2H-20693872	2H	20693872	0.769797
1H-9247879	1H	9247879	0.00205354
3H-374680217	3H	374680217	0.998833
3H-374680232	3H	374680232	0.998833
1H-345282140	1H	345282140	0.603197
4H-621363786	4H	621363786	0.784689
7H-405322384	7H	405322384	0.147986
6H-505577930	6H	505577930	0.557489
6H-505578015	6H	505578015	0.557489
6H-505577918	6H	505577918	0.557489
1H-441098793	1H	441098793	0.458261
2H-223680872	2H	223680872	0.179342
7H-279808855	7H	279808855	0.991999
7H-313637176	7H	313637176	0.991999
6H-107750134	6H	107750134	0.744265
4H-541335470	4H	541335470	0.348562
6H-33990408	6H	33990408	0.65894
7H-442311177	7H	442311177	0.614566
7H-274272121	7H	274272121	0.786626
5H-410561015	5H	410561015	0.766229
2H-487707494	2H	487707494	0.116902
2H-487707505	2H	487707505	0.116902
4H-572759135	4H	572759135	0.457607
3H-573210837	3H	573210837	0.0310363
5H-63422529	5H	63422529	0.981671
5H-63422555	5H	63422555	0.981671
5H-63422519	5H	63422519	0.981671
5H-63422543	5H	63422543	0.981671
7H-346672146	7H	346672146	0.898385
7H-50025478	7H	50025478	0.377335
7H-378845017	7H	378845017	0.407209
4H-495219157	4H	495219157	0.0409914
6H-544341277	6H	544341277	0.409592
4H-540507359	4H	540507359	0.562979
2H-629464697	2H	629464697	0.819379
6H-34122759	6H	34122759	0.918045
5H-593835945	5H	593835945	0.0533658
1H-345282095	1H	345282095	0.633035
1H-345282103	1H	345282103	0.633035
6H-544516028	6H	544516028	0.982951
1H-9239922	1H	9239922	0.00389919
5H-593639795	5H	593639795	0.115578
5H-63422583	5H	63422583	0.975936
2H-664463982	2H	664463982	0.514104
2H-664463983	2H	664463983	0.514104
6H-34609679	6H	34609679	0.878149
3H-615969526	3H	615969526	0.0996105
7H-408380821	7H	408380821	0.230048
6H-87463843	6H	87463843	0.416596
6H-87463863	6H	87463863	0.416596
6H-552064793	6H	552064793	0.0754511
7H-262110312	7H	262110312	0.241634
2H-451758622	2H	451758622	0.404856
7H-598319457	7H	598319457	0.939514
5H-590731892	5H	590731892	0.105143
5H-590731951	5H	590731951	0.105143
5H-590731964	5H	590731964	0.105143
5H-590732218	5H	590732218	0.105143
5H-590732244	5H	590732244	0.105143
6H-20371335	6H	20371335	0.440929
6H-20371301	6H	20371301	0.440929
2H-372718644	2H	372718644	0.293496
5H-63320875	5H	63320875	0.266113
2H-487911818	2H	487911818	0.114397
2H-487911842	2H	487911842	0.114397
2H-661624263	2H	661624263	0.429467
2H-661624274	2H	661624274	0.429467
7H-161190247	7H	161190247	0.605745
7H-161190241	7H	161190241	0.605745
7H-93483869	7H	93483869	0.66271
7H-66017671	7H	66017671	0.350715
2H-313183968	2H	313183968	0.957106
1H-345282124	1H	345282124	0.548489
2H-664463981	2H	664463981	0.515563
2H-664453346	2H	664453346	0.515563
5H-594005735	5H	594005735	0.319898
6H-364581718	6H	364581718	0.755694
4H-546772872	4H	546772872	0.712059
2H-1855031	2H	1855031	0.209314
4H-495219129	4H	495219129	0.042364
2H-612234510	2H	612234510	0.629033
5H-590914934	5H	590914934	0.0482309
2H-672862593	2H	672862593	0.923772
2H-671916653	2H	671916653	0.0535817
7H-405322379	7H	405322379	0.0357016
4H-541290299	4H	541290299	0.482129
6H-87522156	6H	87522156	0.203551
2H-297709122	2H	297709122	0.15199
3H-72761315	3H	72761315	0.831111
4H-540154171	4H	540154171	0.114965
2H-672041095	2H	672041095	0.0626503
2H-672041101	2H	672041101	0.0626503
2H-672041107	2H	672041107	0.0626503
2H-672041161	2H	672041161	0.0626503
2H-672041128	2H	672041128	0.0626503
7H-346672179	7H	346672179	0.886542
4H-463875186	4H	463875186	0.533023
1H-495349071	1H	495349071	0.991234
7H-355464683	7H	355464683	0.359483
1H-240679653	1H	240679653	0.584342
7H-233111876	7H	233111876	0.135781
6H-3310740	6H	3310740	0.881773
5H-63320825	5H	63320825	0.22173
5H-63320838	5H	63320838	0.22173
5H-63320892	5H	63320892	0.22173
5H-588720196	5H	588720196	0.168908
5H-588720216	5H	588720216	0.168908
5H-588720221	5H	588720221	0.168908
2H-487675484	2H	487675484	0.0618707
4H-540507888	4H	540507888	0.112223
4H-541144867	4H	541144867	0.112223
4H-541663473	4H	541663473	0.112223
4H-541663485	4H	541663485	0.112223
4H-541663156	4H	541663156	0.112223
6H-544516056	6H	544516056	0.991323
7H-220753325	7H	220753325	0.161652
5H-433691979	5H	433691979	0.522692
4H-529168484	4H	529168484	0.610897
2H-18958783	2H	18958783	0.293063
7H-444881989	7H	444881989	0.438603
2H-629464639	2H	629464639	0.858916
6H-34428683	6H	34428683	0.633611
2H-215118302	2H	215118302	0.23422
7H-383417641	7H	383417641	0.166404
5H-63422520	5H	63422520	0.798723
2H-489313052	2H	489313052	0.0830444
2H-662301615	2H	662301615	0.9226
6H-360467953	6H	360467953	0.735529
2H-271278583	2H	271278583	0.183241
6H-18980487	6H	18980487	0.924242
2H-487675433	2H	487675433	0.21289
1H-217484094	1H	217484094	0.819633
1H-217484100	1H	217484100	0.819633
7H-580864830	7H	580864830	0.603862
7H-493201202	7H	493201202	0.211794
4H-369234166	4H	369234166	0.782969
6H-543857404	6H	543857404	0.989154
2H-10183668	2H	10183668	0.926546
5H-586816658	5H	586816658	0.235448
1H-389203983	1H	389203983	0.812259
3H-79338967	3H	79338967	0.622977
6H-301224147	6H	301224147	0.798765
5H-412426698	5H	412426698	0.235948
1H-47404859	1H	47404859	0.0229332
4H-541335365	4H	541335365	0.420924
4H-541335379	4H	541335379	0.420924
4H-541335792	4H	541335792	0.420924
6H-72304445	6H	72304445	0.214466
1H-414730079	1H	414730079	0.947067
7H-444881671	7H	444881671	0.520501
7H-444881672	7H	444881672	0.520501
6H-122608906	6H	122608906	0.366405
6H-122608907	6H	122608907	0.366405
5H-590797128	5H	590797128	0.0976428
5H-590797246	5H	590797246	0.0976428
4H-541723777	4H	541723777	0.149595
4H-541723794	4H	541723794	0.149595
4H-541723821	4H	541723821	0.149595
4H-541723848	4H	541723848	0.149595
7H-237992336	7H	237992336	0.598216
2H-137709470	2H	137709470	0.633782
5H-519597455	5H	519597455	0.1233
5H-519597469	5H	519597469	0.1233
5H-519597484	5H	519597484	0.1233
2H-10312720	2H	10312720	0.365869
2H-671313382	2H	671313382	0.267635
2H-373946551	2H	373946551	0.0268148
6H-543586161	6H	543586161	0.997707
6H-544005831	6H	544005831	0.997707
6H-544005854	6H	544005854	0.997707
4H-547750893	4H	547750893	0.00298289
5H-62703381	5H	62703381	0.772275
4H-610115356	4H	610115356	0.622848
5H-10185343	5H	10185343	0.631857
1H-47467057	1H	47467057	0.0837747
6H-21131278	6H	21131278	0.811855
5H-62041053	5H	62041053	0.644707
5H-62041179	5H	62041179	0.644707
6H-34122668	6H	34122668	0.73767
6H-34122680	6H	34122680	0.73767
6H-477814493	6H	477814493	0.751906
2H-402268621	2H	402268621	0.751347
6H-544968451	6H	544968451	0.846276
2H-406331671	2H	406331671	0.337374
7H-283768544	7H	283768544	0.0806438
7H-283768545	7H	283768545	0.0806438
7H-444881747	7H	444881747	0.510385
5H-411323401	5H	411323401	0.886237
2H-299905817	2H	299905817	0.276445
2H-299905816	2H	299905816	0.276445
7H-551709908	7H	551709908	0.347245
2H-300088831	2H	300088831	0.542961
7H-442311256	7H	442311256	0.604606
4H-542019566	4H	542019566	0.743999
6H-87463862	6H	87463862	0.22454
2H-23852026	2H	23852026	0.228894
6H-528378654	6H	528378654	0.197653
5H-537842720	5H	537842720	0.923408
2H-10183697	2H	10183697	0.745859
6H-544516034	6H	544516034	0.881162
5H-317033767	5H	317033767	0.00350057
7H-408380849	7H	408380849	0.506033
2H-229478550	2H	229478550	0.668634
1H-47467091	1H	47467091	0.109314
1H-323582961	1H	323582961	0.618731
2H-454593630	2H	454593630	0.428149
3H-286933827	3H	286933827	0.80937
4H-540957408	4H	540957408	0.136584
6H-545146943	6H	545146943	0.603353
6H-491535674	6H	491535674	0.963865
6H-532275477	6H	532275477	0.15096
6H-532275535	6H	532275535	0.15096
3H-32471709	3H	32471709	0.415146
2H-444590560	2H	444590560	0.260483
2H-10312711	2H	10312711	0.56128
2H-202817951	2H	202817951	0.557083
2H-202818013	2H	202818013	0.557083
3H-286933829	3H	286933829	0.709945
7H-605919691	7H	605919691	0.369151
4H-416547522	4H	416547522	0.886728
3H-624435821	3H	624435821	0.0790745
2H-599993320	2H	599993320	0.0140617
2H-599993322	2H	599993322	0.0140617
2H-599993323	2H	599993323	0.0140617
5H-593639866	5H	593639866	0.0501447
7H-141625641	7H	141625641	0.827334
3H-600909761	3H	600909761	0.424111
3H-600909766	3H	600909766	0.424111
4H-565755350	4H	565755350	0.357852
6H-29339908	6H	29339908	0.465895
7H-41559819	7H	41559819	0.696014
1H-502797056	1H	502797056	0.75063
7H-106737634	7H	106737634	0.910198
6H-280724083	6H	280724083	0.777613
1H-8295458	1H	8295458	0.900716
3H-614021171	3H	614021171	0.79887
5H-588641607	5H	588641607	0.370237
2H-443671892	2H	443671892	0.177171
2H-243260183	2H	243260183	0.574549
3H-614139954	3H	614139954	0.987425
1H-167453730	1H	167453730	0.861077
2H-487707841	2H	487707841	0.0898987
6H-544515744	6H	544515744	0.751698
3H-579696050	3H	579696050	0.605952
7H-93483818	7H	93483818	0.458951
6H-552256297	6H	552256297	0.540009
6H-79655308	6H	79655308	0.927999
4H-446772749	4H	446772749	0.629581
4H-62778398	4H	62778398	0.431574
6H-528378871	6H	528378871	0.171716
6H-528378796	6H	528378796	0.171716
4H-483160746	4H	483160746	0.903491
6H-19051670	6H	19051670	0.170455
7H-239627247	7H	239627247	0.829665
5H-412002251	5H	412002251	0.700329
7H-582746212	7H	582746212	0.429548
7H-596818649	7H	596818649	0.798779
2H-268444812	2H	268444812	0.0253988
2H-268444848	2H	268444848	0.0253988
6H-87464821	6H	87464821	0.251414
6H-528378751	6H	528378751	0.202035
6H-477814472	6H	477814472	0.767544
6H-477814559	6H	477814559	0.767544
6H-477814575	6H	477814575	0.767544
6H-87522078	6H	87522078	0.208085
2H-20693886	2H	20693886	0.547602
4H-558059518	4H	558059518	0.990347
4H-197774222	4H	197774222	0.241651
3H-615969596	3H	615969596	0.00919368
3H-615969629	3H	615969629	0.00919368
6H-20754245	6H	20754245	0.101293
6H-20754299	6H	20754299	0.101293
6H-21082816	6H	21082816	0.101293
6H-21079516	6H	21079516	0.101293
6H-21081551	6H	21081551	0.101293
6H-21082810	6H	21082810	0.101293
7H-93483851	7H	93483851	0.596388
7H-379470679	7H	379470679	0.825855
5H-586729740	5H	586729740	0.556807
6H-479399412	6H	479399412	0.333307
1H-343679889	1H	343679889	0.494482
1H-343679959	1H	343679959	0.494482
1H-343679997	1H	343679997	0.494482
4H-566072595	4H	566072595	0.482401
7H-253016921	7H	253016921	0.78401
6H-525277129	6H	525277129	0.0256027
1H-9247972	1H	9247972	0.0165098
5H-61677820	5H	61677820	0.178627
6H-87522101	6H	87522101	0.231486
6H-22079344	6H	22079344	0.289048
2H-355188811	2H	355188811	0.677357
3H-6651711	3H	6651711	0.580009
3H-6651712	3H	6651712	0.580009
2H-294695244	2H	294695244	0.311055
7H-141656467	7H	141656467	0.342382
5H-308427698	5H	308427698	0.525922
5H-264795429	5H	264795429	0.566381
5H-264795434	5H	264795434	0.566381
3H-614021198	3H	614021198	0.830008
6H-532275898	6H	532275898	0.380857
6H-355159822	6H	355159822	0.537517
2H-266559114	2H	266559114	0.0127602
2H-83532519	2H	83532519	0.738929
4H-545357916	4H	545357916	1.34098e-05
4H-545357917	4H	545357917	1.34098e-05
4H-545357921	4H	545357921	1.34098e-05
2H-663265230	2H	663265230	0.564658
6H-87522089	6H	87522089	0.22904
2H-301040755	2H	301040755	0.0257122
2H-26280050	2H	26280050	0.0326141
3H-579824909	3H	579824909	0.0376554
7H-374573482	7H	374573482	0.94051
5H-63422918	5H	63422918	0.859156
2H-451446214	2H	451446214	0.801809
7H-283768576	7H	283768576	0.183688
1H-147773350	1H	147773350	0.50842
4H-544206896	4H	544206896	0.0431365
2H-487675377	2H	487675377	0.229244
2H-241632563	2H	241632563	0.832527
6H-536014232	6H	536014232	0.402629
5H-588596350	5H	588596350	0.527695
2H-371258186	2H	371258186	0.160037
2H-371258210	2H	371258210	0.160037
2H-136542563	2H	136542563	0.725373
2H-136542573	2H	136542573	0.725373
6H-485330534	6H	485330534	0.589322
6H-20371199	6H	20371199	0.301344
7H-288713892	7H	288713892	0.669777
4H-541899897	4H	541899897	0.579872
6H-380219843	6H	380219843	0.529446
1H-4311510	1H	4311510	0.480321
1H-4311512	1H	4311512	0.480321
5H-292383563	5H	292383563	0.820996
6H-544923081	6H	544923081	0.678625
4H-579419702	4H	579419702	0.464921
2H-619480682	2H	619480682	0.473887
5H-586816770	5H	586816770	0.190596
4H-545517520	4H	545517520	0.00171141
4H-545517535	4H	545517535	0.00171141
2H-670927251	2H	670927251	0.694126
2H-670927257	2H	670927257	0.694126
4H-565796313	4H	565796313	0.743705
6H-20757397	6H	20757397	0.0262519
6H-544341312	6H	544341312	0.722163
2H-370527343	2H	370527343	0.128986
1H-9239619	1H	9239619	0.012288
5H-63423007	5H	63423007	0.643564
5H-63423053	5H	63423053	0.643564
6H-34493221	6H	34493221	0.463979
5H-505397903	5H	505397903	0.612321
2H-372718761	2H	372718761	0.0698228
6H-22011908	6H	22011908	0.227579
7H-38747631	7H	38747631	0.704413
7H-137055057	7H	137055057	0.257096
2H-632375494	2H	632375494	0.688036
7H-156757131	7H	156757131	0.646067
7H-596818577	7H	596818577	0.88824
5H-61829683	5H	61829683	0.284888
5H-61829722	5H	61829722	0.284888
5H-61830134	5H	61830134	0.284888
5H-61830160	5H	61830160	0.284888
5H-61830244	5H	61830244	0.284888
5H-61830303	5H	61830303	0.284888
2H-643935585	2H	643935585	0.798313
4H-529168423	4H	529168423	0.477913
2H-370459160	2H	370459160	0.0310625
2H-370459173	2H	370459173	0.0310625
6H-477814775	6H	477814775	0.796273
2H-10183598	2H	10183598	0.984149
7H-444770538	7H	444770538	0.987408
7H-194695876	7H	194695876	0.964956
5H-589788768	5H	589788768	0.47454
1H-4585838	1H	4585838	0.820015
4H-369234191	4H	369234191	0.977163
6H-365891859	6H	365891859	0.972315
5H-246908620	5H	246908620	0.501488
4H-230727771	4H	230727771	0.911371
4H-451447856	4H	451447856	0.250103
2H-10312729	2H	10312729	0.77909
2H-10312730	2H	10312730	0.77909
6H-34493167	6H	34493167	0.488152
3H-615969608	3H	615969608	0.0869776
6H-29085998	6H	29085998	0.703654
6H-29086003	6H	29086003	0.703654
5H-573236187	5H	573236187	0.937882
2H-664463640	2H	664463640	0.739344
3H-614948485	3H	614948485	0.00360617
3H-614948466	3H	614948466	0.00360617
1H-275811668	1H	275811668	0.64565
3H-435039412	3H	435039412	0.426066
3H-435039530	3H	435039530	0.426066
2H-241632558	2H	241632558	0.963097
2H-370458810	2H	370458810	0.0140719
4H-546435416	4H	546435416	0.0789472
6H-394841447	6H	394841447	0.57735
1H-488557610	1H	488557610	0.883176
4H-542004708	4H	542004708	0.89454
7H-131257495	7H	131257495	0.0977998
7H-131257536	7H	131257536	0.0977998
6H-20371182	6H	20371182	0.349842
7H-9512349	7H	9512349	0.939612
3H-532429430	3H	532429430	0.9894
5H-119366734	5H	119366734	0.852965
7H-214583958	7H	214583958	0.879167
6H-8150297	6H	8150297	0.913756
4H-565796405	4H	565796405	0.591563
4H-565796408	4H	565796408	0.591563
7H-302597098	7H	302597098	0.631783
7H-214583914	7H	214583914	0.864219
2H-44641934	2H	44641934	0.608743
2H-671107051	2H	671107051	0.145049
4H-542019508	4H	542019508	0.395231
2H-662150894	2H	662150894	0.345056
7H-134977765	7H	134977765	0.172285
6H-568796805	6H	568796805	0.161776
1H-321521815	1H	321521815	0.491974
6H-22079361	6H	22079361	0.251722
6H-22079380	6H	22079380	0.251722
6H-22079392	6H	22079392	0.251722
6H-22079403	6H	22079403	0.251722
6H-22079367	6H	22079367	0.251722
7H-160990337	7H	160990337	0.884892
1H-467597777	1H	467597777	0.519084
1H-217484102	1H	217484102	0.937464
2H-404216982	2H	404216982	0.813996
7H-405321885	7H	405321885	0.227827
6H-34457834	6H	34457834	0.610439
2H-223130434	2H	223130434	0.00309009
4H-448777390	4H	448777390	0.118857
7H-350507527	7H	350507527	0.720723
2H-2108237	2H	2108237	0.628984
5H-593639842	5H	593639842	0.052718
4H-545335914	4H	545335914	0.0110411
4H-545357968	4H	545357968	0.0110411
4H-546331372	4H	546331372	0.0110411
4H-546435829	4H	546435829	0.0110411
4H-547737630	4H	547737630	0.0110411
4H-545357696	4H	545357696	0.0110411
4H-546720989	4H	546720989	0.0110411
4H-546721380	4H	546721380	0.0110411
2H-486279677	2H	486279677	0.85601
6H-525509389	6H	525509389	0.173863
2H-487875953	2H	487875953	0.0247313
7H-442310766	7H	442310766	0.59
3H-590461758	3H	590461758	0.00147328
4H-28198549	4H	28198549	0.869858
6H-537828021	6H	537828021	0.998991
7H-302597136	7H	302597136	0.606353
1H-6098907	1H	6098907	0.151507
2H-9958632	2H	9958632	0.714706
7H-444660691	7H	444660691	0.491072
7H-444034971	7H	444034971	0.491072
7H-444436646	7H	444436646	0.491072
4H-565753175	4H	565753175	0.393804
4H-565752775	4H	565752775	0.393804
2H-612234467	2H	612234467	0.0781328
2H-635261837	2H	635261837	0.822528
5H-591261527	5H	591261527	0.240443
5H-61839772	5H	61839772	0.192095
2H-268415777	2H	268415777	0.523244
7H-393018883	7H	393018883	0.850234
5H-586729772	5H	586729772	0.652593
2H-1854976	2H	1854976	0.24222
5H-291986655	5H	291986655	0.734779
3H-20988166	3H	20988166	0.981808
6H-485330499	6H	485330499	0.561169
4H-541663129	4H	541663129	0.150693
4H-446772697	4H	446772697	0.7639
1H-51185685	1H	51185685	0.15001
6H-521746345	6H	521746345	0.531437
6H-368083454	6H	368083454	0.674426
6H-87830224	6H	87830224	0.371513
7H-215384015	7H	215384015	0.936273
2H-371258503	2H	371258503	0.0533129
6H-353611488	6H	353611488	0.9359
2H-612234632	2H	612234632	0.598149
2H-664323092	2H	664323092	0.401977
2H-664322732	2H	664322732	0.401977
2H-343014679	2H	343014679	0.00826507
2H-343014762	2H	343014762	0.00826507
2H-482762242	2H	482762242	0.0388237
2H-375893487	2H	375893487	0.476664
7H-17034387	7H	17034387	0.97905
2H-158426786	2H	158426786	0.513559
6H-522541498	6H	522541498	0.131481
2H-601240587	2H	601240587	0.782967
7H-219812571	7H	219812571	0.876953
6H-19051644	6H	19051644	0.6254
5H-589691020	5H	589691020	0.14177
1H-287523403	1H	287523403	0.363496
6H-20786114	6H	20786114	0.0172363
5H-62703046	5H	62703046	0.652281
5H-264795431	5H	264795431	0.495697
4H-375478246	4H	375478246	0.978899
5H-412033354	5H	412033354	0.604193
5H-406254651	5H	406254651	0.917826
5H-63417808	5H	63417808	0.771588
7H-572051771	7H	572051771	0.00274061
3H-286933796	3H	286933796	0.738684
2H-499400643	2H	499400643	0.851263
2H-248393816	2H	248393816	0.670164
7H-443382504	7H	443382504	0.433768
7H-302597038	7H	302597038	0.594455
3H-201155298	3H	201155298	0.788019
7H-336017567	7H	336017567	0.177034
7H-72540895	7H	72540895	0.0136017
6H-33082645	6H	33082645	0.618708
6H-33992151	6H	33992151	0.722102
4H-446495342	4H	446495342	0.454013
2H-662150523	2H	662150523	0.510855
6H-315317262	6H	315317262	0.44381
6H-315317298	6H	315317298	0.44381
2H-636465801	2H	636465801	0.981982
7H-93483895	7H	93483895	0.652864
4H-546553864	4H	546553864	0.151233
4H-546553882	4H	546553882	0.151233
2H-48265483	2H	48265483	0.000142395
6H-185574938	6H	185574938	0.848661
2H-219467794	2H	219467794	0.00218198
2H-262088426	2H	262088426	0.487216
2H-219139872	2H	219139872	0.0112828
2H-641969777	2H	641969777	0.233922
6H-364688655	6H	364688655	0.880495
6H-364688658	6H	364688658	0.880495
6H-364688654	6H	364688654	0.880495
6H-19584472	6H	19584472	0.318576
6H-19748379	6H	19748379	0.318576
6H-20465192	6H	20465192	0.318576
2H-297614104	2H	297614104	0.616588
5H-411580695	5H	411580695	0.69466
5H-411580777	5H	411580777	0.69466
5H-411825852	5H	411825852	0.69466
2H-490805787	2H	490805787	0.261575
1H-333365352	1H	333365352	0.876795
6H-544462683	6H	544462683	0.978591
2H-369358319	2H	369358319	0.0920664
2H-451446262	2H	451446262	0.817712
2H-451446283	2H	451446283	0.817712
2H-451446301	2H	451446301	0.817712
2H-404216828	2H	404216828	0.783476
1H-79022719	1H	79022719	0.625462
5H-412186216	5H	412186216	0.852815
4H-197774617	4H	197774617	0.329817
7H-246702281	7H	246702281	0.699909
3H-600909528	3H	600909528	0.597799
4H-566072277	4H	566072277	0.334541
6H-17659061	6H	17659061	0.748593
2H-372266499	2H	372266499	0.678465
2H-359568558	2H	359568558	0.0258862
4H-448777010	4H	448777010	0.85057
1H-285480081	1H	285480081	0.714606
1H-467597793	1H	467597793	0.215741
6H-525509426	6H	525509426	0.165822
7H-9513110	7H	9513110	0.775544
6H-61797872	6H	61797872	0.119213
5H-281653583	5H	281653583	0.263062
4H-48819871	4H	48819871	0.440523
7H-347957054	7H	347957054	0.618524
6H-521746311	6H	521746311	0.707988
3H-550152736	3H	550152736	0.674792
6H-424352602	6H	424352602	0.0288113
4H-550654489	4H	550654489	0.267878
4H-550956778	4H	550956778	0.267878
4H-550956822	4H	550956822	0.267878
4H-550991149	4H	550991149	0.267878
5H-503119148	5H	503119148	0.750435
7H-598319404	7H	598319404	0.176709
2H-371673946	2H	371673946	0.0201593
2H-371673983	2H	371673983	0.0201593
6H-380219811	6H	380219811	0.512135
7H-93483907	7H	93483907	0.703378
3H-580829410	3H	580829410	0.0279302
5H-264795374	5H	264795374	0.79272
3H-78716958	3H	78716958	0.98531
2H-372307916	2H	372307916	0.176195
2H-223429741	2H	223429741	0.877108
2H-8282344	2H	8282344	0.721152
2H-8282345	2H	8282345	0.721152
2H-487911503	2H	487911503	0.831384
2H-579777977	2H	579777977	0.723334
4H-560931098	4H	560931098	0.0264919
4H-560931145	4H	560931145	0.0264919
1H-413423807	1H	413423807	0.501216
1H-167453799	1H	167453799	0.246739
2H-418476148	2H	418476148	0.721495
1H-7841767	1H	7841767	0.60862
2H-321185828	2H	321185828	0.0104592
3H-130529101	3H	130529101	0.624992
3H-130529172	3H	130529172	0.624992
1H-475985386	1H	475985386	0.781405
5H-584638009	5H	584638009	0.511401
5H-584638008	5H	584638008	0.511401
7H-264119647	7H	264119647	0.568552
2H-487708170	2H	487708170	0.149951
7H-9021105	7H	9021105	0.188547
6H-34493240	6H	34493240	0.535774
7H-168157812	7H	168157812	0.927859
7H-168157796	7H	168157796	0.927859
2H-9958594	2H	9958594	0.431801
2H-9958566	2H	9958566	0.431801
7H-612142996	7H	612142996	0.876674
4H-545650082	4H	545650082	0.385152
1H-344420420	1H	344420420	0.966921
1H-344682823	1H	344682823	0.966921
1H-344690115	1H	344690115	0.966921
1H-344683135	1H	344683135	0.966921
1H-344690098	1H	344690098	0.966921
1H-344690114	1H	344690114	0.966921
2H-662150947	2H	662150947	0.752547
4H-560931063	4H	560931063	0.0359138
1H-10402969	1H	10402969	0.0134265
2H-372266519	2H	372266519	0.55386
6H-552256358	6H	552256358	0.0838142
2H-451758915	2H	451758915	0.141777
7H-448933023	7H	448933023	0.469363
2H-9749255	2H	9749255	0.270644
7H-312760098	7H	312760098	0.594943
2H-457116820	2H	457116820	0.136424
2H-386507185	2H	386507185	0.97078
2H-454593548	2H	454593548	0.410834
2H-491087873	2H	491087873	0.150717
7H-447908304	7H	447908304	0.415294
7H-447908059	7H	447908059	0.415294
7H-448827494	7H	448827494	0.415294
2H-489768488	2H	489768488	0.184676
3H-20988121	3H	20988121	0.789669
3H-8051453	3H	8051453	0.993566
5H-573245829	5H	573245829	0.0953488
5H-573245878	5H	573245878	0.0953488
2H-297629199	2H	297629199	0.526984
2H-269292775	2H	269292775	0.302694
5H-63422892	5H	63422892	0.953345
7H-9513182	7H	9513182	0.88391
7H-41378104	7H	41378104	0.610773
4H-24829505	4H	24829505	0.317558
7H-453896240	7H	453896240	0.839944
7H-453896337	7H	453896337	0.839944
2H-404216898	2H	404216898	0.037816
3H-20988118	3H	20988118	0.961192
1H-345282509	1H	345282509	0.502409
1H-345190410	1H	345190410	0.502409
6H-544462654	6H	544462654	0.984408
2H-2717586	2H	2717586	0.679947
7H-50107589	7H	50107589	0.377301
7H-41378731	7H	41378731	0.668037
7H-41379740	7H	41379740	0.668037
7H-41802381	7H	41802381	0.668037
7H-41802822	7H	41802822	0.668037
7H-41378159	7H	41378159	0.668037
7H-41378170	7H	41378170	0.668037
4H-531510906	4H	531510906	0.166741
2H-489658291	2H	489658291	0.0921302
2H-490182452	2H	490182452	0.0921302
2H-490016837	2H	490016837	0.0921302
1H-414112439	1H	414112439	0.584732
6H-551611620	6H	551611620	0.110169
6H-467600022	6H	467600022	0.692788
4H-546186376	4H	546186376	0.0224485
5H-503119007	5H	503119007	0.305504
7H-444660626	7H	444660626	0.55137
7H-135857357	7H	135857357	0.0537507
2H-662275820	2H	662275820	0.862761
4H-14422782	4H	14422782	0.882782
7H-317264966	7H	317264966	0.876498
6H-544341337	6H	544341337	0.519198
2H-313183659	2H	313183659	0.519478
2H-1855411	2H	1855411	0.176222
1H-460996022	1H	460996022	0.0259144
1H-460996044	1H	460996044	0.0259144
1H-460996051	1H	460996051	0.0259144
5H-412872024	5H	412872024	0.48613
6H-88072082	6H	88072082	0.271719
7H-168157711	7H	168157711	0.978663
7H-168157720	7H	168157720	0.978663
5H-586313067	5H	586313067	0.769919
6H-34440675	6H	34440675	0.625896
6H-34493296	6H	34493296	0.625896
6H-34493334	6H	34493334	0.625896
4H-544391257	4H	544391257	0.101712
2H-446171759	2H	446171759	0.835487
5H-307230364	5H	307230364	0.998592
5H-307230368	5H	307230368	0.998592
5H-212893925	5H	212893925	0.579643
2H-450549058	2H	450549058	0.140401
5H-543474983	5H	543474983	0.980112
5H-543474981	5H	543474981	0.980112
6H-19391988	6H	19391988	0.00265704
7H-259645598	7H	259645598	0.590544
7H-381639425	7H	381639425	0.808095
1H-343680223	1H	343680223	0.490427
5H-298187823	5H	298187823	0.450229
3H-41734873	3H	41734873	0.666503
4H-93096464	4H	93096464	0.544274
5H-519597430	5H	519597430	0.148473
5H-412809720	5H	412809720	0.692806
5H-412809659	5H	412809659	0.692806
2H-360918357	2H	360918357	0.417903
3H-3155006	3H	3155006	0.874422
5H-440683194	5H	440683194	0.0992495
2H-446171786	2H	446171786	0.685155
2H-351665320	2H	351665320	0.106337
2H-451758907	2H	451758907	0.137964
6H-33986118	6H	33986118	0.898458
6H-33986137	6H	33986137	0.898458
6H-33986128	6H	33986128	0.898458
6H-545146955	6H	545146955	0.909701
1H-10482798	1H	10482798	0.254666
4H-565755335	4H	565755335	0.345844
5H-590914899	5H	590914899	0.0549766
7H-9513149	7H	9513149	0.80354
7H-9513152	7H	9513152	0.80354
2H-590655495	2H	590655495	0.412568
5H-123249083	5H	123249083	0.895864
3H-590140059	3H	590140059	0.00332406
7H-445297774	7H	445297774	0.568561
5H-465130260	5H	465130260	0.80378
4H-463875124	4H	463875124	0.509208
4H-555355606	4H	555355606	0.153437
2H-404216905	2H	404216905	0.615854
2H-404216913	2H	404216913	0.615854
2H-404217023	2H	404217023	0.615854
2H-404217082	2H	404217082	0.615854
2H-369973058	2H	369973058	0.0275116
1H-228638903	1H	228638903	0.834201
3H-487241156	3H	487241156	0.604437
2H-456899908	2H	456899908	0.356166
6H-543584267	6H	543584267	0.866007
1H-3344949	1H	3344949	0.623717
7H-75192737	7H	75192737	0.950907
5H-590900461	5H	590900461	0.264407
4H-545517738	4H	545517738	0.0528406
4H-545517724	4H	545517724	0.0528406
4H-545517739	4H	545517739	0.0528406
6H-340047661	6H	340047661	0.787243
5H-290973797	5H	290973797	0.957868
2H-306878311	2H	306878311	0.605844
5H-246908885	5H	246908885	0.742887
3H-619977335	3H	619977335	0.842884
7H-447795389	7H	447795389	0.372963
6H-544515875	6H	544515875	0.919169
6H-88071758	6H	88071758	0.157435
6H-473790041	6H	473790041	0.516833
2H-598856087	2H	598856087	0.423073
5H-100319137	5H	100319137	0.983249
6H-89330417	6H	89330417	0.377767
5H-589706183	5H	589706183	0.810804
1H-10021393	1H	10021393	0.549035
7H-82462308	7H	82462308	0.837558
1H-56640284	1H	56640284	0.769716
7H-160737935	7H	160737935	0.998276
7H-160737960	7H	160737960	0.998276
7H-160737973	7H	160737973	0.998276
7H-160737934	7H	160737934	0.998276
7H-160737953	7H	160737953	0.998276
7H-160737971	7H	160737971	0.998276
3H-15535188	3H	15535188	0.768434
2H-443671907	2H	443671907	0.143511
7H-382878409	7H	382878409	0.0830745
7H-29141224	7H	29141224	0.914994
6H-77490189	6H	77490189	0.705058
4H-468093264	4H	468093264	0.764108
7H-452951478	7H	452951478	0.653355
7H-447907669	7H	447907669	0.461265
5H-593639824	5H	593639824	0.0246484
7H-448933058	7H	448933058	0.375774
7H-448933064	7H	448933064	0.375774
7H-448933090	7H	448933090	0.375774
5H-589004931	5H	589004931	0.032442
2H-145093769	2H	145093769	0.997424
1H-343715127	1H	343715127	0.925399
1H-88534256	1H	88534256	0.162506
2H-374451157	2H	374451157	0.0589808
1H-464051852	1H	464051852	0.600691
6H-88524462	6H	88524462	0.200538
6H-88524516	6H	88524516	0.200538
2H-594668610	2H	594668610	0.6338
5H-589691644	5H	589691644	0.187515
1H-333365418	1H	333365418	0.84547
2H-372718733	2H	372718733	0.584831
5H-411323433	5H	411323433	0.74012
2H-336868290	2H	336868290	0.0762849
6H-552627800	6H	552627800	0.268879
6H-29129065	6H	29129065	0.83597
4H-539867542	4H	539867542	0.156049
4H-539867545	4H	539867545	0.156049
7H-452154236	7H	452154236	0.596173
5H-588844834	5H	588844834	0.0855538
2H-313183617	2H	313183617	0.378668
3H-618751287	3H	618751287	0.0616004
3H-618751301	3H	618751301	0.0616004
3H-618751517	3H	618751517	0.0616004
4H-9382748	4H	9382748	0.352688
5H-429486533	5H	429486533	0.427118
5H-429486534	5H	429486534	0.427118
3H-624435777	3H	624435777	0.22088
7H-451771185	7H	451771185	0.361672
1H-505488285	1H	505488285	0.691894
7H-195053153	7H	195053153	0.240735
7H-363806930	7H	363806930	0.0615593
7H-363806961	7H	363806961	0.0615593
2H-370840665	2H	370840665	0.0231417
2H-214272740	2H	214272740	0.0694196
6H-87946217	6H	87946217	0.796765
6H-563257642	6H	563257642	0.567855
3H-472020936	3H	472020936	0.660699
3H-472020945	3H	472020945	0.660699
5H-594005952	5H	594005952	0.319316
5H-527513786	5H	527513786	0.446866
5H-412872005	5H	412872005	0.684283
1H-8329186	1H	8329186	0.559873
5H-64216584	5H	64216584	0.720311
6H-197046518	6H	197046518	0.191387
6H-34443052	6H	34443052	0.985201
2H-663456234	2H	663456234	0.468842
2H-664393054	2H	664393054	0.478996
2H-217237451	2H	217237451	0.00170637
5H-246611484	5H	246611484	0.20504
7H-383736347	7H	383736347	0.850498
7H-454739327	7H	454739327	0.366944
2H-349279278	2H	349279278	0.212454
3H-615969655	3H	615969655	0.0150179
4H-175405511	4H	175405511	0.552698
1H-334279327	1H	334279327	0.33457
1H-334279361	1H	334279361	0.33457
1H-10182152	1H	10182152	0.177641
2H-61013914	2H	61013914	0.339702
4H-110404620	4H	110404620	0.769336
6H-34493084	6H	34493084	0.869528
7H-214583864	7H	214583864	0.547605
5H-393827455	5H	393827455	0.975194
1H-303351118	1H	303351118	0.63437
4H-546186298	4H	546186298	0.00720421
2H-370840634	2H	370840634	0.0206723
2H-370840639	2H	370840639	0.0206723
5H-412647534	5H	412647534	0.569719
4H-621363998	4H	621363998	0.902686
6H-361897624	6H	361897624	0.992963
7H-452146350	7H	452146350	0.766485
7H-452146371	7H	452146371	0.766485
7H-452146377	7H	452146377	0.766485
7H-452146346	7H	452146346	0.766485
6H-20366011	6H	20366011	0.224787
7H-528330296	7H	528330296	0.581538
5H-61985689	5H	61985689	0.430794
6H-20371143	6H	20371143	0.499423
2H-315121103	2H	315121103	0.392889
6H-87945973	6H	87945973	0.570047
6H-122609154	6H	122609154	0.338493
7H-9512395	7H	9512395	0.978543
6H-420366729	6H	420366729	0.589756
5H-589789213	5H	589789213	0.0118874
7H-93483807	7H	93483807	0.872858
4H-565754564	4H	565754564	0.445025
4H-565754585	4H	565754585	0.445025
1H-345282174	1H	345282174	0.216813
1H-345282180	1H	345282180	0.216813
4H-541724429	4H	541724429	0.178187
2H-45289561	2H	45289561	0.536618
2H-575037877	2H	575037877	0.445379
5H-413562317	5H	413562317	0.833027
2H-360875151	2H	360875151	0.0486587
7H-594483807	7H	594483807	0.75923
1H-460996039	1H	460996039	0.017669
2H-30932806	2H	30932806	0.502804
2H-457287708	2H	457287708	0.641993
2H-239222956	2H	239222956	0.0471328
7H-574067545	7H	574067545	0.374557
5H-246611466	5H	246611466	0.221412
3H-286933853	3H	286933853	0.538974
3H-286933862	3H	286933862	0.538974
6H-560931404	6H	560931404	0.783236
5H-517090284	5H	517090284	0.959273
4H-550631764	4H	550631764	0.183451
4H-550630982	4H	550630982	0.183451
4H-550631130	4H	550631130	0.183451
4H-600278032	4H	600278032	0.966604
5H-297839282	5H	297839282	0.82467
7H-447929086	7H	447929086	0.63202
4H-426291059	4H	426291059	0.77761
1H-6098806	1H	6098806	0.123943
1H-6099017	1H	6099017	0.123943
2H-624423838	2H	624423838	0.610431
1H-344690592	1H	344690592	0.832495
6H-87464801	6H	87464801	0.19041
6H-87464807	6H	87464807	0.19041
7H-611808804	7H	611808804	0.670639
2H-488000276	2H	488000276	0.0967816
7H-160909498	7H	160909498	0.15274
6H-20459254	6H	20459254	0.835937
6H-556855217	6H	556855217	0.903192
1H-413647736	1H	413647736	0.455761
4H-320088980	4H	320088980	0.565154
2H-635261853	2H	635261853	0.886219
2H-404216836	2H	404216836	0.791494
4H-508708773	4H	508708773	0.616734
5H-588720482	5H	588720482	0.2758
3H-604014943	3H	604014943	0.703711
3H-604014944	3H	604014944	0.703711
3H-604014946	3H	604014946	0.703711
3H-604014979	3H	604014979	0.703711
3H-604014930	3H	604014930	0.703711
2H-586096212	2H	586096212	0.595018
1H-290856694	1H	290856694	0.377
4H-37241114	4H	37241114	0.940191
1H-413647365	1H	413647365	0.410258
2H-351765452	2H	351765452	0.0620667
4H-550957224	4H	550957224	0.313303
4H-547298983	4H	547298983	0.009702
4H-547299003	4H	547299003	0.009702
4H-547655392	4H	547655392	0.009702
1H-287523430	1H	287523430	0.988979
4H-544207084	4H	544207084	0.00147449
4H-544207106	4H	544207106	0.00147449
4H-544207098	4H	544207098	0.00147449
4H-544207117	4H	544207117	0.00147449
3H-443851692	3H	443851692	0.511145
7H-347506628	7H	347506628	0.229979
7H-347506639	7H	347506639	0.229979
7H-347506641	7H	347506641	0.229979
2H-629464675	2H	629464675	0.661283
6H-242078280	6H	242078280	0.263799
5H-112511739	5H	112511739	0.821532
7H-383943421	7H	383943421	0.636482
2H-207981124	2H	207981124	0.013367
7H-160990414	7H	160990414	0.836308
7H-160990441	7H	160990441	0.836308
7H-160990615	7H	160990615	0.836308
7H-443378541	7H	443378541	0.641855
1H-97392839	1H	97392839	0.588312
4H-546331807	4H	546331807	0.000828717
4H-546331808	4H	546331808	0.000828717
4H-546331828	4H	546331828	0.000828717
4H-546185998	4H	546185998	0.00132891
7H-370824404	7H	370824404	0.410224
2H-457116850	2H	457116850	0.151663
5H-588777141	5H	588777141	0.240925
5H-212894001	5H	212894001	0.549388
2H-61014189	2H	61014189	0.812144
7H-455018396	7H	455018396	0.290847
7H-454160533	7H	454160533	0.290847
7H-454495570	7H	454495570	0.290847
6H-60138174	6H	60138174	0.906144
1H-18678130	1H	18678130	0.000643648
1H-492813064	1H	492813064	0.407387
2H-445496844	2H	445496844	0.644535
4H-546331328	4H	546331328	6.397e-06
4H-546331335	4H	546331335	6.397e-06
4H-546331351	4H	546331351	6.397e-06
7H-452951442	7H	452951442	0.597994
1H-443614591	1H	443614591	0.644544
4H-551350582	4H	551350582	0.621418
3H-472021016	3H	472021016	0.448414
6H-477814872	6H	477814872	0.568471
2H-613768306	2H	613768306	0.413719
6H-563911017	6H	563911017	0.567576
2H-20669499	2H	20669499	0.00329678
2H-20587836	2H	20587836	0.00329678
2H-20681920	2H	20681920	0.00329678
2H-20681935	2H	20681935	0.00329678
3H-4605773	3H	4605773	0.332633
3H-606833360	3H	606833360	0.857661
2H-301680730	2H	301680730	0.924535
7H-75192784	7H	75192784	0.998999
4H-495999106	4H	495999106	0.0248694
3H-22088691	3H	22088691	0.837188
5H-586734637	5H	586734637	0.574505
2H-289094377	2H	289094377	0.616484
6H-23742701	6H	23742701	0.93901
4H-546185973	4H	546185973	0.00101121
4H-546185989	4H	546185989	0.00101121
4H-546185997	4H	546185997	0.00101121
4H-546185986	4H	546185986	0.00101121
5H-571446865	5H	571446865	0.473413
2H-83532564	2H	83532564	0.738648
3H-78716888	3H	78716888	0.534376
6H-271493640	6H	271493640	0.660462
1H-344423218	1H	344423218	0.992859
6H-544005776	6H	544005776	0.919082
6H-522541511	6H	522541511	0.160805
2H-667465325	2H	667465325	0.563849
2H-266168262	2H	266168262	0.613771
2H-266168298	2H	266168298	0.613771
5H-533543536	5H	533543536	0.786275
1H-461832850	1H	461832850	0.690591
2H-359641058	2H	359641058	0.0168669
2H-249474383	2H	249474383	0.276418
4H-545321281	4H	545321281	0.00454637
5H-588901917	5H	588901917	0.0114388
5H-588901751	5H	588901751	0.0114388
5H-588901943	5H	588901943	0.0114388
7H-347506635	7H	347506635	0.200947
6H-87464732	6H	87464732	0.216067
6H-87464767	6H	87464767	0.216067
3H-610327549	3H	610327549	0.271735
3H-610327610	3H	610327610	0.271735
4H-62778172	4H	62778172	0.787719
4H-61271077	4H	61271077	0.835423
6H-368420498	6H	368420498	0.919352
6H-368420512	6H	368420512	0.919352
5H-562532874	5H	562532874	0.714766
1H-51649050	1H	51649050	0.0301103
7H-461780485	7H	461780485	0.938609
1H-217484047	1H	217484047	0.882723
7H-190118171	7H	190118171	0.343886
2H-635261847	2H	635261847	0.793463
3H-16081254	3H	16081254	0.718004
7H-279085048	7H	279085048	0.803575
4H-542019572	4H	542019572	0.821668
6H-368420170	6H	368420170	0.67695
2H-377030408	2H	377030408	0.215661
4H-539867757	4H	539867757	0.205834
2H-360918678	2H	360918678	0.963704
3H-31299568	3H	31299568	0.778873
2H-27074730	2H	27074730	0.0898165
5H-415007782	5H	415007782	0.574186
1H-344419928	1H	344419928	0.905609
2H-157148596	2H	157148596	0.989805
7H-341627515	7H	341627515	0.326484
7H-341627526	7H	341627526	0.326484
7H-129683571	7H	129683571	0.239862
7H-129683589	7H	129683589	0.239862
2H-157754241	2H	157754241	0.269489
2H-157754289	2H	157754289	0.269489
4H-264559535	4H	264559535	0.838714
2H-239222675	2H	239222675	0.32207
4H-544206945	4H	544206945	0.00592505
4H-544206936	4H	544206936	0.00592505
5H-378361171	5H	378361171	0.985335
4H-565755239	4H	565755239	0.396263
7H-354318650	7H	354318650	0.425442
5H-305948948	5H	305948948	0.707117
6H-20366155	6H	20366155	0.118028
5H-589789265	5H	589789265	0.191533
5H-589789262	5H	589789262	0.191533
5H-407028209	5H	407028209	0.970826
5H-292049226	5H	292049226	0.523521
7H-280618460	7H	280618460	0.459946
5H-533750138	5H	533750138	0.973782
6H-364688666	6H	364688666	0.80185
7H-50025448	7H	50025448	0.809678
5H-522526924	5H	522526924	0.941556
7H-59583931	7H	59583931	0.791814
2H-647222934	2H	647222934	0.823612
3H-577264560	3H	577264560	0.00437546
1H-9363850	1H	9363850	0.250374
6H-88065724	6H	88065724	0.481435
2H-370664420	2H	370664420	0.0635072
1H-121609195	1H	121609195	0.447206
1H-47404848	1H	47404848	0.430241
2H-662301000	2H	662301000	0.666416
4H-178258705	4H	178258705	0.516055
2H-26674493	2H	26674493	0.36585
2H-46692338	2H	46692338	0.00480707
2H-301566195	2H	301566195	0.763412
2H-47965110	2H	47965110	0.342042
2H-47965307	2H	47965307	0.342042
7H-190118141	7H	190118141	0.304027
2H-47968827	2H	47968827	0.023511
7H-55397999	7H	55397999	0.695213
7H-55764101	7H	55764101	0.695213
7H-55397979	7H	55397979	0.695213
7H-55604473	7H	55604473	0.695213
7H-55764070	7H	55764070	0.695213
4H-547848362	4H	547848362	0.126719
4H-547848370	4H	547848370	0.126719
2H-457200244	2H	457200244	0.597637
1H-287523424	1H	287523424	0.845678
6H-287121808	6H	287121808	0.925642
2H-317239890	2H	317239890	0.0105392
5H-589691632	5H	589691632	0.347689
1H-86552116	1H	86552116	0.507184
4H-560930836	4H	560930836	0.067676
4H-560930863	4H	560930863	0.067676
5H-548854770	5H	548854770	0.402826
6H-87522140	6H	87522140	0.174354
3H-108169864	3H	108169864	0.889612
3H-4605759	3H	4605759	0.338084
2H-452971633	2H	452971633	0.870453
7H-261580907	7H	261580907	0.941772
2H-262633630	2H	262633630	0.753481
5H-411825449	5H	411825449	0.902578
4H-380789056	4H	380789056	0.555576
7H-24426618	7H	24426618	0.378592
3H-573211074	3H	573211074	0.034728
6H-110422528	6H	110422528	0.993372
1H-413647318	1H	413647318	0.489394
3H-222119208	3H	222119208	0.57446
5H-295824411	5H	295824411	0.461762
7H-526949560	7H	526949560	0.0877889
7H-89595751	7H	89595751	0.692245
4H-546186296	4H	546186296	0.00677872
3H-169309113	3H	169309113	0.807259
2H-328952488	2H	328952488	0.180224
2H-359568376	2H	359568376	0.0435217
2H-26674430	2H	26674430	0.616694
4H-401291311	4H	401291311	0.527675
6H-521746296	6H	521746296	0.685558
6H-521746297	6H	521746297	0.685558
1H-158436	1H	158436	0.67467
4H-544206889	4H	544206889	0.0011855
6H-88530145	6H	88530145	0.272329
6H-88530149	6H	88530149	0.272329
6H-88530150	6H	88530150	0.272329
2H-275793577	2H	275793577	0.180337
2H-598130262	2H	598130262	0.453521
4H-7546154	4H	7546154	0.189642
6H-444408502	6H	444408502	0.924442
2H-374241031	2H	374241031	0.157261
5H-564067635	5H	564067635	0.496804
5H-60714078	5H	60714078	0.50942
7H-82905984	7H	82905984	0.563723
3H-1678761	3H	1678761	0.881869
6H-355165496	6H	355165496	0.716324
2H-30969891	2H	30969891	0.355697
5H-412426874	5H	412426874	0.62305
2H-269633949	2H	269633949	0.0359289
4H-603060284	4H	603060284	0.522585
5H-378361628	5H	378361628	0.975555
5H-584510179	5H	584510179	0.777915
2H-338913130	2H	338913130	0.0465637
6H-285210527	6H	285210527	0.660348
3H-600659152	3H	600659152	0.285757
4H-552505003	4H	552505003	0.659686
4H-446772715	4H	446772715	0.698282
7H-372794698	7H	372794698	0.267228
4H-544207170	4H	544207170	0.0024349
7H-41108452	7H	41108452	0.564377
4H-600278038	4H	600278038	0.7581
7H-21735734	7H	21735734	0.642046
1H-343925686	1H	343925686	0.933319
1H-46931741	1H	46931741	0.0146528
6H-90012909	6H	90012909	0.465837
6H-90013003	6H	90013003	0.465837
6H-90012919	6H	90012919	0.465837
6H-90012922	6H	90012922	0.465837
2H-20944193	2H	20944193	0.448319
7H-454495079	7H	454495079	0.259917
5H-307095354	5H	307095354	0.917631
1H-343925585	1H	343925585	0.937304
4H-135401417	4H	135401417	0.925571
4H-602887696	4H	602887696	0.424568
1H-414112101	1H	414112101	0.67898
1H-412424997	1H	412424997	0.851933
2H-286183095	2H	286183095	0.108379
3H-22088732	3H	22088732	0.701925
4H-551350496	4H	551350496	0.977364
6H-368420460	6H	368420460	0.861317
6H-368420472	6H	368420472	0.861317
6H-88411970	6H	88411970	0.473537
1H-465156379	1H	465156379	0.291609
7H-449971335	7H	449971335	0.346447
3H-618766176	3H	618766176	0.0495728
6H-377176693	6H	377176693	0.98071
6H-368424411	6H	368424411	0.885617
2H-203051959	2H	203051959	0.00484179
6H-521746380	6H	521746380	0.523363
5H-375930064	5H	375930064	0.65138
1H-513745671	1H	513745671	0.295257
5H-412647538	5H	412647538	0.959017
5H-412647536	5H	412647536	0.959017
1H-465694942	1H	465694942	0.158383
7H-249759517	7H	249759517	0.255472
5H-301330686	5H	301330686	0.366261
2H-46692214	2H	46692214	0.00435408
2H-46692341	2H	46692341	0.00435408
6H-170251526	6H	170251526	0.509128
2H-635261873	2H	635261873	0.802227
2H-380742826	2H	380742826	0.596838
1H-344135866	1H	344135866	0.976279
5H-543474959	5H	543474959	0.940862
5H-451331050	5H	451331050	0.272888
6H-477814794	6H	477814794	0.669187
4H-545517432	4H	545517432	0.00201196
6H-27666512	6H	27666512	0.915146
6H-27666770	6H	27666770	0.915146
6H-27666813	6H	27666813	0.915146
5H-586728559	5H	586728559	0.661528
2H-9777931	2H	9777931	0.111936
4H-549776940	4H	549776940	0.18573
2H-635801886	2H	635801886	0.650169
2H-635801883	2H	635801883	0.650169
2H-635801885	2H	635801885	0.650169
2H-1857747	2H	1857747	0.151455
2H-1857775	2H	1857775	0.151455
2H-207987906	2H	207987906	0.0560764
3H-604014974	3H	604014974	0.542414
7H-452951454	7H	452951454	0.61772
1H-86379410	1H	86379410	0.968163
7H-141791990	7H	141791990	0.100436
2H-227385271	2H	227385271	0.552265
2H-256405024	2H	256405024	0.818215
4H-618672928	4H	618672928	0.808392
4H-36691878	4H	36691878	0.952564
3H-504582217	3H	504582217	0.735641
2H-15830746	2H	15830746	0.754598
5H-307073055	5H	307073055	0.91277
2H-147413083	2H	147413083	0.199766
6H-544409212	6H	544409212	0.96304
6H-544409241	6H	544409241	0.96304
6H-544409197	6H	544409197	0.96304
6H-544515751	6H	544515751	0.508456
2H-258080846	2H	258080846	0.484918
2H-619480656	2H	619480656	0.378205
5H-264795200	5H	264795200	0.880566
2H-663495388	2H	663495388	0.293749
2H-275083774	2H	275083774	0.396693
2H-351911457	2H	351911457	0.849515
4H-550496911	4H	550496911	0.318857
2H-279085325	2H	279085325	0.0141475
4H-239470247	4H	239470247	0.72336
7H-356409324	7H	356409324	0.87981
6H-552064922	6H	552064922	0.194298
2H-449297694	2H	449297694	0.544082
3H-472021028	3H	472021028	0.728639
7H-52583494	7H	52583494	0.954608
3H-399853247	3H	399853247	0.967071
7H-9223447	7H	9223447	0.733446
4H-397124542	4H	397124542	0.826847
6H-33992779	6H	33992779	0.983912
5H-542194499	5H	542194499	0.415437
5H-542194506	5H	542194506	0.415437
5H-84051245	5H	84051245	0.456848
2H-233641963	2H	233641963	0.435163
3H-291712342	3H	291712342	0.749674
4H-426530004	4H	426530004	0.857072
4H-613542311	4H	613542311	0.766849
2H-366616399	2H	366616399	0.895613
5H-313315659	5H	313315659	0.223055
5H-313315651	5H	313315651	0.223055
7H-17238226	7H	17238226	0.882522
1H-519697418	1H	519697418	0.00273232
3H-3154923	3H	3154923	0.927005
6H-552256304	6H	552256304	0.614858
2H-256678564	2H	256678564	0.782108
7H-449361811	7H	449361811	0.333352
6H-532275975	6H	532275975	0.42349
2H-447253109	2H	447253109	0.247698
2H-447253301	2H	447253301	0.247698
2H-447253303	2H	447253303	0.247698
2H-487707559	2H	487707559	0.126095
1H-8323928	1H	8323928	0.477896
6H-87578348	6H	87578348	0.329166
7H-448103075	7H	448103075	0.236902
4H-397124767	4H	397124767	0.899829
1H-420115021	1H	420115021	0.645715
5H-73421087	5H	73421087	0.83534
5H-73421104	5H	73421104	0.83534
5H-73421159	5H	73421159	0.83534
5H-299331688	5H	299331688	0.410149
7H-575228536	7H	575228536	0.0347176
6H-3310807	6H	3310807	0.821846
7H-629989784	7H	629989784	0.944113
4H-364431347	4H	364431347	0.384326
4H-542004672	4H	542004672	0.533428
4H-542004673	4H	542004673	0.533428
4H-534252129	4H	534252129	0.0146599
7H-246373547	7H	246373547	0.41686
4H-24829537	4H	24829537	0.260794
1H-275811667	1H	275811667	0.627251
5H-292383861	5H	292383861	0.996015
5H-292383905	5H	292383905	0.996015
4H-495999089	4H	495999089	0.0784369
4H-495999091	4H	495999091	0.0784369
2H-417102163	2H	417102163	0.94445
4H-64203181	4H	64203181	0.577537
2H-564271947	2H	564271947	0.815737
6H-89973293	6H	89973293	0.538255
4H-543452103	4H	543452103	0.916639
1H-412425443	1H	412425443	0.944724
6H-3351963	6H	3351963	0.816645
7H-443378549	7H	443378549	0.614209
5H-102033963	5H	102033963	0.878001
7H-454738900	7H	454738900	0.29893
7H-455018401	7H	455018401	0.29893
7H-455018407	7H	455018407	0.29893
4H-543336735	4H	543336735	0.153692
6H-16502964	6H	16502964	0.538781
4H-618672948	4H	618672948	0.889286
4H-28198587	4H	28198587	0.970199
4H-550634398	4H	550634398	0.250611
2H-313182256	2H	313182256	0.00975949
4H-510590870	4H	510590870	0.107558
6H-417313076	6H	417313076	0.040222
1H-347650005	1H	347650005	0.286047
4H-544096199	4H	544096199	1.69961e-06
4H-545336270	4H	545336270	1.69961e-06
4H-545336296	4H	545336296	1.69961e-06
4H-545341608	4H	545341608	1.69961e-06
4H-545357940	4H	545357940	1.69961e-06
4H-546331404	4H	546331404	1.69961e-06
4H-547737950	4H	547737950	1.69961e-06
4H-547750763	4H	547750763	1.69961e-06
4H-548391955	4H	548391955	1.69961e-06
4H-545341492	4H	545341492	1.69961e-06
4H-545357697	4H	545357697	1.69961e-06
4H-547737684	4H	547737684	1.69961e-06
4H-547737703	4H	547737703	1.69961e-06
5H-246611430	5H	246611430	0.470702
5H-62919750	5H	62919750	0.687871
2H-454593898	2H	454593898	0.313154
6H-363721469	6H	363721469	0.924231
7H-149191131	7H	149191131	0.0545455
1H-5708429	1H	5708429	0.764365
6H-242976539	6H	242976539	0.80128
2H-219698326	2H	219698326	0.0942886
2H-48269352	2H	48269352	0.0107814
2H-48269440	2H	48269440	0.0107814
5H-61994118	5H	61994118	0.719424
6H-170251455	6H	170251455	0.733445
6H-170251462	6H	170251462	0.733445
4H-544206897	4H	544206897	0.00159253
4H-544206829	4H	544206829	0.00159253
4H-544206878	4H	544206878	0.00159253
1H-6372512	1H	6372512	0.844733
2H-329375689	2H	329375689	0.105141
6H-505559561	6H	505559561	0.321739
4H-468093299	4H	468093299	0.650631
7H-452154777	7H	452154777	0.648913
5H-85874857	5H	85874857	0.473361
5H-85874885	5H	85874885	0.473361
5H-85874886	5H	85874886	0.473361
5H-292383590	5H	292383590	0.218617
7H-4236637	7H	4236637	0.228881
7H-4236647	7H	4236647	0.228881
7H-4236663	7H	4236663	0.228881
6H-78059390	6H	78059390	0.720871
6H-525509158	6H	525509158	0.184301
1H-298461285	1H	298461285	0.488473
5H-573247818	5H	573247818	0.206817
2H-451445779	2H	451445779	0.461478
1H-4324496	1H	4324496	0.566976
2H-323715942	2H	323715942	0.00439191
1H-7851895	1H	7851895	0.574497
2H-600734950	2H	600734950	0.468388
1H-3354191	1H	3354191	0.41118
2H-454593994	2H	454593994	0.306866
5H-74062197	5H	74062197	0.483128
1H-5904762	1H	5904762	0.334607
5H-294280703	5H	294280703	0.391807
4H-618672646	4H	618672646	0.6733
4H-618672641	4H	618672641	0.6733
6H-89043728	6H	89043728	0.647022
6H-433872065	6H	433872065	0.836019
4H-531272971	4H	531272971	0.110561
3H-184667376	3H	184667376	0.73003
6H-226038601	6H	226038601	0.128859
7H-41108426	7H	41108426	0.559446
2H-510848016	2H	510848016	0.22307
2H-510848069	2H	510848069	0.22307
2H-510844258	2H	510844258	0.22307
2H-510844347	2H	510844347	0.22307
2H-510845404	2H	510845404	0.22307
2H-510848056	2H	510848056	0.22307
2H-510848070	2H	510848070	0.22307
6H-34438991	6H	34438991	0.831853
2H-18959134	2H	18959134	1.86552e-06
1H-513745672	1H	513745672	0.28654
2H-601240652	2H	601240652	0.752768
5H-484428764	5H	484428764	0.00308307
1H-443614546	1H	443614546	0.449773
4H-559308851	4H	559308851	0.350131
4H-559309042	4H	559309042	0.350131
4H-560154494	4H	560154494	0.350131
4H-560155174	4H	560155174	0.350131
6H-552256591	6H	552256591	0.0201927
2H-657164957	2H	657164957	0.564064
5H-144100216	5H	144100216	0.55852
2H-456511768	2H	456511768	0.71083
2H-371673746	2H	371673746	0.157603
2H-371673747	2H	371673747	0.157603
1H-461832801	1H	461832801	0.72471
2H-415693428	2H	415693428	0.00256105
4H-541724385	4H	541724385	0.933271
4H-541724390	4H	541724390	0.933271
6H-3311263	6H	3311263	0.887185
2H-489768644	2H	489768644	0.279537
2H-355188762	2H	355188762	0.621666
7H-4236630	7H	4236630	0.2397
5H-412809991	5H	412809991	0.900018
7H-231553328	7H	231553328	0.0489571
2H-18958780	2H	18958780	3.19884e-05
6H-87522209	6H	87522209	0.241453
6H-109295299	6H	109295299	0.730703
3H-402099881	3H	402099881	0.976446
4H-133908991	4H	133908991	0.825242
2H-256405048	2H	256405048	0.981796
2H-262366833	2H	262366833	0.546576
3H-293982698	3H	293982698	0.895026
5H-594134455	5H	594134455	0.884692
5H-587344700	5H	587344700	0.762184
7H-34134553	7H	34134553	0.91262
7H-34134562	7H	34134562	0.91262
4H-179745734	4H	179745734	0.831883
6H-88412159	6H	88412159	0.361443
2H-45290169	2H	45290169	0.129963
5H-340738273	5H	340738273	0.423827
4H-618672943	4H	618672943	0.749026
7H-275426915	7H	275426915	0.558635
4H-618673028	4H	618673028	0.939061
6H-538358320	6H	538358320	0.836797
1H-6098859	1H	6098859	0.28493
2H-449297480	2H	449297480	0.0925468
4H-7576354	4H	7576354	0.880226
7H-35506249	7H	35506249	0.908602
5H-246611412	5H	246611412	0.447129
3H-618766221	3H	618766221	0.0678278
6H-389634922	6H	389634922	0.959609
6H-77490218	6H	77490218	0.632666
2H-369732924	2H	369732924	0.0248894
3H-3154907	3H	3154907	0.851085
3H-3154916	3H	3154916	0.851085
2H-9777915	2H	9777915	0.159254
4H-547738062	4H	547738062	6.06275e-06
5H-301543399	5H	301543399	0.382133
4H-14588153	4H	14588153	0.0549057
2H-9773560	2H	9773560	0.0621112
2H-9773516	2H	9773516	0.0621112
4H-560460754	4H	560460754	0.104291
6H-33986152	6H	33986152	0.873464
6H-33986169	6H	33986169	0.873464
6H-521746387	6H	521746387	0.66164
6H-521746405	6H	521746405	0.66164
2H-228597863	2H	228597863	0.161773
6H-543586236	6H	543586236	0.438739
2H-445779370	2H	445779370	0.0947509
2H-447472135	2H	447472135	0.0947509
2H-452317823	2H	452317823	0.0947509
2H-453660533	2H	453660533	0.0947509
2H-445779619	2H	445779619	0.0947509
2H-448940828	2H	448940828	0.0947509
2H-450662790	2H	450662790	0.0947509
2H-453662508	2H	453662508	0.0947509
3H-606395070	3H	606395070	0.970519
1H-3344954	1H	3344954	0.510817
1H-506225293	1H	506225293	0.328188
2H-455123727	2H	455123727	0.287125
6H-20382327	6H	20382327	0.744947
6H-365297284	6H	365297284	0.506506
7H-198523723	7H	198523723	0.348014
1H-90455394	1H	90455394	0.763825
2H-288755213	2H	288755213	0.409352
7H-493201223	7H	493201223	0.794632
7H-449195212	7H	449195212	0.376458
4H-42460110	4H	42460110	0.182215
4H-36691919	4H	36691919	0.994477
4H-36691967	4H	36691967	0.994477
4H-36691972	4H	36691972	0.994477
5H-246908965	5H	246908965	0.790803
3H-616016456	3H	616016456	0.00253046
7H-231553296	7H	231553296	0.0730441
3H-614021404	3H	614021404	0.831118
3H-614021414	3H	614021414	0.831118
3H-614021419	3H	614021419	0.831118
4H-543452111	4H	543452111	0.08991
7H-271016658	7H	271016658	0.978356
4H-543591448	4H	543591448	0.0650512
7H-50841293	7H	50841293	0.930912
5H-264795438	5H	264795438	0.449081
2H-313185165	2H	313185165	0.0108286
4H-464249624	4H	464249624	0.84864
4H-464249678	4H	464249678	0.84864
5H-412186211	5H	412186211	0.890824
6H-23742949	6H	23742949	0.731194
6H-23709301	6H	23709301	0.731194
2H-664385341	2H	664385341	0.385201
6H-521746379	6H	521746379	0.531363
4H-551350579	4H	551350579	0.858514
2H-600432348	2H	600432348	0.377552
4H-546703745	4H	546703745	2.32069e-05
7H-247954571	7H	247954571	0.75956
4H-178258740	4H	178258740	0.486741
2H-448924847	2H	448924847	0.614055
1H-10398463	1H	10398463	0.098136
2H-261641398	2H	261641398	0.00541833
7H-55350096	7H	55350096	0.608442
6H-477814883	6H	477814883	0.67528
6H-134251730	6H	134251730	0.97756
7H-71534157	7H	71534157	0.96949
3H-616016455	3H	616016455	0.00603975
7H-442311092	7H	442311092	0.501313
4H-62778509	4H	62778509	0.614547
2H-456900445	2H	456900445	0.382313
7H-50025453	7H	50025453	0.0598065
2H-670513482	2H	670513482	0.258032
3H-80175968	3H	80175968	0.588836
1H-411865638	1H	411865638	0.357715
5H-69155788	5H	69155788	0.554622
4H-42453309	4H	42453309	0.198909
5H-380607202	5H	380607202	0.666737
6H-499188870	6H	499188870	0.533899
6H-499184027	6H	499184027	0.533899
6H-499415242	6H	499415242	0.533899
3H-419469743	3H	419469743	0.61955
6H-331955139	6H	331955139	0.881814
6H-331955148	6H	331955148	0.881814
6H-331955065	6H	331955065	0.881814
7H-442916976	7H	442916976	0.336639
7H-555116586	7H	555116586	0.125515
7H-555116589	7H	555116589	0.125515
7H-555116600	7H	555116600	0.125515
7H-555116569	7H	555116569	0.125515
2H-454593960	2H	454593960	0.259318
2H-47965275	2H	47965275	0.366552
2H-450457350	2H	450457350	0.781843
7H-345666009	7H	345666009	0.665448
4H-508297776	4H	508297776	0.487556
4H-508383647	4H	508383647	0.487556
4H-508385832	4H	508385832	0.487556
4H-508375298	4H	508375298	0.487556
4H-508383771	4H	508383771	0.487556
3H-300509738	3H	300509738	0.203636
4H-1864862	4H	1864862	0.578786
7H-603212303	7H	603212303	0.33912
7H-490351086	7H	490351086	0.193753
1H-506225371	1H	506225371	0.799497
4H-201580795	4H	201580795	0.459103
6H-140331199	6H	140331199	0.182423
6H-140331211	6H	140331211	0.182423
2H-297629657	2H	297629657	0.00565685
4H-452700459	4H	452700459	0.0536273
2H-259477725	2H	259477725	0.154273
7H-82905977	7H	82905977	0.417813
2H-369358058	2H	369358058	0.0136485
2H-371275874	2H	371275874	0.0136485
2H-372643954	2H	372643954	0.0136485
2H-371275698	2H	371275698	0.0136485
2H-374449500	2H	374449500	0.0136485
4H-30599887	4H	30599887	0.675683
2H-286695993	2H	286695993	0.0339617
3H-139431205	3H	139431205	0.820336
6H-394039282	6H	394039282	0.156768
7H-55912389	7H	55912389	0.829689
4H-560930922	4H	560930922	0.122732
2H-97631617	2H	97631617	0.892558
6H-140573900	6H	140573900	0.951379
7H-9513104	7H	9513104	0.989089
7H-9513106	7H	9513106	0.989089
2H-450485659	2H	450485659	0.631197
2H-21802114	2H	21802114	0.0159771
2H-455651389	2H	455651389	0.171423
7H-46441588	7H	46441588	0.635597
2H-447007036	2H	447007036	0.18949
2H-447007112	2H	447007112	0.18949
2H-447006810	2H	447006810	0.18949
3H-6588461	3H	6588461	0.660269
7H-271067270	7H	271067270	0.742761
6H-357779987	6H	357779987	0.857909
5H-5000457	5H	5000457	0.204222
5H-5000462	5H	5000462	0.204222
5H-5000461	5H	5000461	0.204222
4H-528745215	4H	528745215	0.513264
1H-458071840	1H	458071840	0.761131
7H-446770686	7H	446770686	0.957397
3H-595813745	3H	595813745	0.292039
6H-32662615	6H	32662615	0.866012
7H-93483842	7H	93483842	0.83647
3H-576971250	3H	576971250	0.00541539
3H-577007813	3H	577007813	0.00541539
3H-577007825	3H	577007825	0.00541539
3H-576970576	3H	576970576	0.00541539
3H-577007621	3H	577007621	0.00541539
5H-51728100	5H	51728100	0.423324
2H-609481751	2H	609481751	0.326179
6H-88071694	6H	88071694	0.29613
2H-239155163	2H	239155163	0.596001
1H-8324026	1H	8324026	0.3062
5H-586313270	5H	586313270	0.905938
6H-9285938	6H	9285938	0.991291
1H-8329228	1H	8329228	0.463323
2H-662732733	2H	662732733	0.706652
3H-28806840	3H	28806840	0.913331
3H-28796969	3H	28796969	0.913331
2H-344007842	2H	344007842	0.0026099
2H-344007897	2H	344007897	0.0026099
6H-90030229	6H	90030229	0.21147
4H-17622449	4H	17622449	0.40853
5H-598815224	5H	598815224	0.0222397
7H-624003634	7H	624003634	0.585316
2H-350512934	2H	350512934	0.52647
6H-528944105	6H	528944105	0.596353
2H-661620859	2H	661620859	0.263157
2H-661620809	2H	661620809	0.263157
5H-586734616	5H	586734616	0.470891
5H-586734598	5H	586734598	0.470891
5H-586734621	5H	586734621	0.470891
5H-586734645	5H	586734645	0.470891
4H-566073136	4H	566073136	0.441108
2H-666143771	2H	666143771	0.761642
5H-412810034	5H	412810034	0.522807
2H-26279983	2H	26279983	0.949098
2H-43853047	2H	43853047	0.0523522
2H-44829693	2H	44829693	0.0523522
2H-43855336	2H	43855336	0.0523522
1H-513807901	1H	513807901	0.523551
6H-8405795	6H	8405795	0.796347
6H-8439745	6H	8439745	0.881535
3H-606834477	3H	606834477	0.856737
2H-148161535	2H	148161535	0.57292
2H-369973304	2H	369973304	0.0230794
1H-520279794	1H	520279794	0.594268
6H-21304852	6H	21304852	0.296811
5H-591714324	5H	591714324	0.216581
5H-424316113	5H	424316113	0.929889
2H-274886060	2H	274886060	0.237386
7H-151436900	7H	151436900	0.229775
7H-151637388	7H	151637388	0.229775
7H-151641393	7H	151641393	0.229775
2H-129783727	2H	129783727	0.841811
7H-190118260	7H	190118260	0.356789
2H-256773049	2H	256773049	0.284993
4H-610174620	4H	610174620	0.901127
3H-32471631	3H	32471631	0.597542
3H-4540815	3H	4540815	0.30988
4H-602934231	4H	602934231	0.89718
5H-410708012	5H	410708012	0.83169
5H-410707989	5H	410707989	0.83169
7H-584719133	7H	584719133	0.770109
4H-547848473	4H	547848473	0.137806
3H-28797023	3H	28797023	0.920652
3H-28797161	3H	28797161	0.920652
3H-31523564	3H	31523564	0.714945
1H-3357627	1H	3357627	0.920056
4H-550497205	4H	550497205	0.698747
2H-238322906	2H	238322906	0.264894
6H-20786341	6H	20786341	0.0123791
5H-342344873	5H	342344873	0.481299
5H-547639620	5H	547639620	0.686751
4H-580932840	4H	580932840	0.838727
6H-532275507	6H	532275507	0.117188
7H-310678669	7H	310678669	0.153404
2H-83532554	2H	83532554	0.77817
5H-534572002	5H	534572002	0.944725
7H-2652284	7H	2652284	0.571635
2H-487708241	2H	487708241	0.0755016
2H-487708298	2H	487708298	0.0755016
2H-445779602	2H	445779602	0.506355
1H-173472233	1H	173472233	0.660205
1H-173472256	1H	173472256	0.660205
1H-173472267	1H	173472267	0.660205
1H-173472284	1H	173472284	0.660205
7H-73356444	7H	73356444	0.715867
7H-73356448	7H	73356448	0.715867
2H-305450617	2H	305450617	0.0825495
2H-429162477	2H	429162477	0.548305
1H-461317086	1H	461317086	0.742921
1H-86379435	1H	86379435	0.987046
4H-602934232	4H	602934232	0.892777
6H-3315600	6H	3315600	0.956922
4H-174156396	4H	174156396	0.284667
1H-452741429	1H	452741429	0.0908622
2H-44642223	2H	44642223	0.398665
1H-50204357	1H	50204357	0.761101
2H-313183467	2H	313183467	0.00262474
4H-546553746	4H	546553746	0.139907
7H-71630795	7H	71630795	0.343821
2H-360054069	2H	360054069	0.194032
2H-31094129	2H	31094129	0.470227
2H-223436831	2H	223436831	0.00760488
6H-505198858	6H	505198858	0.0109576
6H-505199275	6H	505199275	0.0109576
5H-378361167	5H	378361167	0.931148
1H-505936896	1H	505936896	0.834435
2H-2973572	2H	2973572	0.732165
2H-359640869	2H	359640869	0.0216799
2H-359640866	2H	359640866	0.0216799
1H-5708463	1H	5708463	0.776431
6H-77490193	6H	77490193	0.696794
6H-77490202	6H	77490202	0.696794
2H-229964930	2H	229964930	0.0726468
5H-375930068	5H	375930068	0.190715
3H-222119249	3H	222119249	0.580681
2H-586096111	2H	586096111	0.596118
2H-669487373	2H	669487373	0.12903
5H-60717418	5H	60717418	0.600122
2H-315982110	2H	315982110	0.863943
5H-534420912	5H	534420912	0.671345
2H-47498003	2H	47498003	0.183367
2H-243260233	2H	243260233	0.353268
4H-561157097	4H	561157097	0.107579
4H-561157133	4H	561157133	0.107579
1H-3218979	1H	3218979	0.88056
4H-464249636	4H	464249636	0.786171
2H-372643946	2H	372643946	0.737089
7H-531302707	7H	531302707	2.42589e-19
6H-208384965	6H	208384965	0.268731
7H-630151585	7H	630151585	0.676406
1H-28249924	1H	28249924	0.127637
2H-454300971	2H	454300971	0.633624
4H-550634300	4H	550634300	0.148416
2H-257246199	2H	257246199	0.092731
1H-502088190	1H	502088190	0.740716
2H-447113268	2H	447113268	0.131822
5H-409440919	5H	409440919	0.910025
5H-564695658	5H	564695658	0.264352
7H-377843086	7H	377843086	0.809816
7H-386598795	7H	386598795	0.698073
6H-362151283	6H	362151283	0.845343
4H-561036584	4H	561036584	0.00350412
5H-573246831	5H	573246831	0.295382
5H-573246845	5H	573246845	0.295382
5H-573246854	5H	573246854	0.295382
5H-573246366	5H	573246366	0.295382
5H-573246381	5H	573246381	0.295382
4H-531853274	4H	531853274	0.554004
1H-28249628	1H	28249628	0.598817
2H-163822978	2H	163822978	0.102642
2H-163822987	2H	163822987	0.102642
2H-449297774	2H	449297774	0.611713
7H-268924437	7H	268924437	0.26863
2H-456899933	2H	456899933	0.326732
2H-60921078	2H	60921078	0.659079
2H-60921079	2H	60921079	0.659079
2H-60921084	2H	60921084	0.659079
2H-60921086	2H	60921086	0.659079
2H-60921090	2H	60921090	0.659079
2H-60921098	2H	60921098	0.659079
2H-60921133	2H	60921133	0.659079
2H-60921135	2H	60921135	0.659079
2H-60921137	2H	60921137	0.659079
2H-60921142	2H	60921142	0.659079
2H-60921168	2H	60921168	0.659079
1H-19761289	1H	19761289	0.585745
1H-514680729	1H	514680729	0.235357
2H-1855356	2H	1855356	0.336418
4H-561036502	4H	561036502	0.029787
4H-9382709	4H	9382709	0.374143
6H-19591518	6H	19591518	0.636169
4H-499382980	4H	499382980	0.0253326
2H-457032840	2H	457032840	0.415939
7H-357712493	7H	357712493	0.408736
7H-55591191	7H	55591191	0.750959
1H-513870082	1H	513870082	0.186194
1H-513878006	1H	513878006	0.186194
3H-12318676	3H	12318676	0.778848
2H-662262820	2H	662262820	0.930431
2H-450662753	2H	450662753	0.109497
3H-557149828	3H	557149828	0.283386
2H-447733334	2H	447733334	0.660173
2H-448437881	2H	448437881	0.660173
2H-453663141	2H	453663141	0.660173
2H-453663155	2H	453663155	0.660173
2H-448719028	2H	448719028	0.658237
2H-448719341	2H	448719341	0.658237
2H-276223324	2H	276223324	0.0928052
2H-351911450	2H	351911450	0.890257
6H-34609736	6H	34609736	0.966649
4H-553157000	4H	553157000	0.762634
4H-553157007	4H	553157007	0.762634
4H-553157032	4H	553157032	0.762634
3H-575624108	3H	575624108	0.0186377
7H-9393534	7H	9393534	0.757726
7H-9393802	7H	9393802	0.757726
4H-546186380	4H	546186380	0.000206729
5H-34407028	5H	34407028	0.998993
5H-584637972	5H	584637972	0.436869
5H-584637986	5H	584637986	0.436869
5H-584637995	5H	584637995	0.436869
5H-378361195	5H	378361195	0.834316
7H-455379729	7H	455379729	0.301539
4H-22407998	4H	22407998	0.168689
4H-563697494	4H	563697494	0.228798
6H-88524217	6H	88524217	0.248036
2H-280113469	2H	280113469	0.000445982
2H-664247851	2H	664247851	0.253784
5H-86924005	5H	86924005	0.583215
7H-177250173	7H	177250173	0.782965
2H-212810818	2H	212810818	0.0601552
6H-568796943	6H	568796943	0.116337
7H-444660708	7H	444660708	0.634244
7H-279982559	7H	279982559	0.55408
2H-445779383	2H	445779383	0.495864
7H-319044820	7H	319044820	0.0727062
3H-6115015	3H	6115015	0.0806644
2H-318084080	2H	318084080	0.173454
7H-555023380	7H	555023380	0.141385
6H-322845618	6H	322845618	0.752512
5H-588902316	5H	588902316	0.0235978
5H-56613223	5H	56613223	0.19071
5H-588777165	5H	588777165	0.0180181
5H-102033935	5H	102033935	0.916962
7H-447908252	7H	447908252	0.4558
7H-1767250	7H	1767250	0.575591
4H-541723988	4H	541723988	0.152573
6H-344418104	6H	344418104	0.274026
5H-407028565	5H	407028565	0.802819
6H-90012391	6H	90012391	0.552568
6H-90012397	6H	90012397	0.552568
1H-4481109	1H	4481109	0.621533
7H-356408914	7H	356408914	0.778371
7H-447843084	7H	447843084	0.284682
7H-447843085	7H	447843085	0.284682
7H-160372407	7H	160372407	0.705147
7H-453758085	7H	453758085	0.531831
6H-27666806	6H	27666806	0.931542
6H-364149118	6H	364149118	0.881863
6H-364149026	6H	364149026	0.881863
6H-364149117	6H	364149117	0.881863
5H-542194545	5H	542194545	0.288987
5H-542194524	5H	542194524	0.288987
2H-226372994	2H	226372994	0.0233057
2H-445122703	2H	445122703	0.501871
7H-55764611	7H	55764611	0.385126
7H-240493883	7H	240493883	0.104681
6H-368424440	6H	368424440	0.813627
6H-368424455	6H	368424455	0.813627
6H-368424466	6H	368424466	0.813627
6H-368424467	6H	368424467	0.813627
6H-368424485	6H	368424485	0.813627
6H-368420102	6H	368420102	0.813627
6H-368424438	6H	368424438	0.813627
6H-368424472	6H	368424472	0.813627
6H-368424475	6H	368424475	0.813627
6H-368424491	6H	368424491	0.813627
6H-368424494	6H	368424494	0.813627
6H-368424496	6H	368424496	0.813627
7H-71630763	7H	71630763	0.225871
6H-121277189	6H	121277189	0.160323
3H-291712461	3H	291712461	0.945666
6H-368083020	6H	368083020	0.46847
7H-30182426	7H	30182426	0.0232883
7H-408380880	7H	408380880	0.839516
7H-257602761	7H	257602761	0.829115
6H-22452831	6H	22452831	0.53555
6H-88534567	6H	88534567	0.228799
3H-2237876	3H	2237876	0.694963
3H-609450830	3H	609450830	0.665436
2H-665199314	2H	665199314	0.450729
7H-620786850	7H	620786850	0.393045
7H-620786754	7H	620786754	0.393045
7H-601343830	7H	601343830	0.00283534
7H-296594236	7H	296594236	0.586976
4H-606359758	4H	606359758	0.00848145
4H-606371610	4H	606371610	0.00848145
4H-606359243	4H	606359243	0.00848145
4H-606366319	4H	606366319	0.00848145
7H-1204972	7H	1204972	0.295778
2H-370458772	2H	370458772	0.0200362
4H-451447744	4H	451447744	0.153633
4H-451447764	4H	451447764	0.153633
5H-574001865	5H	574001865	0.548833
2H-48765119	2H	48765119	0.714451
6H-13880601	6H	13880601	0.623117
6H-13880623	6H	13880623	0.623117
6H-13880634	6H	13880634	0.623117
6H-13880656	6H	13880656	0.623117
6H-13880568	6H	13880568	0.623117
6H-13880592	6H	13880592	0.623117
6H-13880609	6H	13880609	0.623117
6H-13880626	6H	13880626	0.623117
6H-13880629	6H	13880629	0.623117
3H-573211115	3H	573211115	0.0168934
1H-173472310	1H	173472310	0.834574
2H-653002211	2H	653002211	0.883562
2H-455651342	2H	455651342	0.253528
7H-539711957	7H	539711957	0.104989
7H-35506285	7H	35506285	0.562078
6H-3310913	6H	3310913	0.930818
3H-580033205	3H	580033205	0.456918
1H-5711067	1H	5711067	0.326343
2H-664247612	2H	664247612	0.227568
2H-145887470	2H	145887470	0.173183
5H-584639239	5H	584639239	0.0552836
5H-584639243	5H	584639243	0.0552836
5H-584639260	5H	584639260	0.0552836
3H-50876004	3H	50876004	0.957845
7H-605920663	7H	605920663	0.909939
1H-51648590	1H	51648590	0.0603631
7H-4236689	7H	4236689	0.238837
6H-45968117	6H	45968117	0.135397
2H-18671826	2H	18671826	2.1003e-05
7H-386773977	7H	386773977	0.506325
5H-347921097	5H	347921097	0.909548
2H-626455716	2H	626455716	0.999633
4H-17622495	4H	17622495	0.487264
5H-382259844	5H	382259844	0.87401
7H-160907785	7H	160907785	0.521497
7H-160908986	7H	160908986	0.521497
7H-160376965	7H	160376965	0.521497
5H-484428812	5H	484428812	0.374428
6H-368424413	6H	368424413	0.847085
6H-368424417	6H	368424417	0.847085
6H-368424420	6H	368424420	0.847085
6H-368424421	6H	368424421	0.847085
5H-567395902	5H	567395902	0.904039
4H-511541861	4H	511541861	0.559863
5H-541644963	5H	541644963	0.917939
5H-541639258	5H	541639258	0.917939
5H-541639279	5H	541639279	0.917939
5H-541646068	5H	541646068	0.917939
2H-44815620	2H	44815620	0.336963
7H-356408930	7H	356408930	0.823279
[truncated: 124,688 more rows]

## Sheet: Bonferroni
ID	Chr	Pos	Pvalue	FDR	#NAME?	Type	IDGenes	NameGenes
1H-432724850	1H	432724850	3.17017e-07	0.000225629	6.49892	Intergenic;Downstream	transcript:HORVU.MOREX.r2.1HG0052380.1,transcript:HORVU.MOREX.r2.1HG0052390.1;transcript:HORVU.MOREX.r2.1HG0052390.1	gene:HORVU.MOREX.r2.1HG0052380,gene:HORVU.MOREX.r2.1HG0052390;gene:HORVU.MOREX.r2.1HG0052390
1H-432724814	1H	432724814	3.17017e-07	0.000225629	6.49892	Intergenic;Downstream	transcript:HORVU.MOREX.r2.1HG0052380.1,transcript:HORVU.MOREX.r2.1HG0052390.1;transcript:HORVU.MOREX.r2.1HG0052390.1	gene:HORVU.MOREX.r2.1HG0052380,gene:HORVU.MOREX.r2.1HG0052390;gene:HORVU.MOREX.r2.1HG0052390
2H-17720657	2H	17720657	3.02763e-07	0.000217932	6.5189	Intergenic	transcript:HORVU.MOREX.r2.2HG0086140.1,transcript:HORVU.MOREX.r2.2HG0086150.1	gene:HORVU.MOREX.r2.2HG0086140,gene:HORVU.MOREX.r2.2HG0086150
2H-18807414	2H	18807414	2.49714e-07	0.000180774	6.60256	Intergenic	transcript:HORVU.MOREX.r2.2HG0086530.1,transcript:HORVU.MOREX.r2.2HG0086540.1	gene:HORVU.MOREX.r2.2HG0086530,gene:HORVU.MOREX.r2.2HG0086540
2H-203940133	2H	203940133	1.84871e-07	0.000141089	6.73313	Intergenic	transcript:HORVU.MOREX.r2.2HG0114720.1,transcript:HORVU.MOREX.r2.2HG0114730.1	gene:HORVU.MOREX.r2.2HG0114720,gene:HORVU.MOREX.r2.2HG0114730
2H-649371633	2H	649371633	1.4161e-07	0.000110742	6.84891	Intergenic	transcript:HORVU.MOREX.r2.2HG0171640.1,transcript:HORVU.MOREX.r2.2HG0171650.1	gene:HORVU.MOREX.r2.2HG0171640,gene:HORVU.MOREX.r2.2HG0171650
2H-18672043	2H	18672043	1.06801e-07	8.45642e-05	6.97143	Upstream;Intergenic	transcript:HORVU.MOREX.r2.2HG0086520.1;transcript:HORVU.MOREX.r2.2HG0086500.1,transcript:HORVU.MOREX.r2.2HG0086520.1	gene:HORVU.MOREX.r2.2HG0086520;gene:HORVU.MOREX.r2.2HG0086500,gene:HORVU.MOREX.r2.2HG0086520
2H-18764419	2H	18764419	1.06801e-07	8.45642e-05	6.97143	Intergenic	transcript:HORVU.MOREX.r2.2HG0086520.1,transcript:HORVU.MOREX.r2.2HG0086530.1	gene:HORVU.MOREX.r2.2HG0086520,gene:HORVU.MOREX.r2.2HG0086530
2H-22707365	2H	22707365	1.00821e-07	8.13546e-05	6.99645	Intron	transcript:HORVU.MOREX.r2.2HG0087850.1	gene:HORVU.MOREX.r2.2HG0087850
2H-22781911	2H	22781911	1.00821e-07	8.13546e-05	6.99645	Intergenic	transcript:HORVU.MOREX.r2.2HG0087850.1,transcript:HORVU.MOREX.r2.2HG0087880.1	gene:HORVU.MOREX.r2.2HG0087850,gene:HORVU.MOREX.r2.2HG0087880
2H-22976308	2H	22976308	4.00894e-08	3.79015e-05	7.39697	Intergenic	transcript:HORVU.MOREX.r2.2HG0087930.1,transcript:HORVU.MOREX.r2.2HG0087940.1	gene:HORVU.MOREX.r2.2HG0087930,gene:HORVU.MOREX.r2.2HG0087940
2H-22976367	2H	22976367	4.00894e-08	3.79015e-05	7.39697	Intergenic	transcript:HORVU.MOREX.r2.2HG0087930.1,transcript:HORVU.MOREX.r2.2HG0087940.1	gene:HORVU.MOREX.r2.2HG0087930,gene:HORVU.MOREX.r2.2HG0087940
2H-20824795	2H	20824795	8.00119e-09	8.66365e-06	8.09685	Intergenic	transcript:HORVU.MOREX.r2.2HG0087050.1,transcript:HORVU.MOREX.r2.2HG0087060.1	gene:HORVU.MOREX.r2.2HG0087050,gene:HORVU.MOREX.r2.2HG0087060
2H-18490275	2H	18490275	3.28345e-09	3.64886e-06	8.48367	Gene	transcript:HORVU.MOREX.r2.2HG0086400.1	gene:HORVU.MOREX.r2.2HG0086400
2H-18522084	2H	18522084	3.28345e-09	3.64886e-06	8.48367	Gene	transcript:HORVU.MOREX.r2.2HG0086410.1	gene:HORVU.MOREX.r2.2HG0086410
2H-21051314	2H	21051314	1.61535e-09	1.89485e-06	8.79173	Intergenic	transcript:HORVU.MOREX.r2.2HG0087130.1,transcript:HORVU.MOREX.r2.2HG0087140.1	gene:HORVU.MOREX.r2.2HG0087130,gene:HORVU.MOREX.r2.2HG0087140
2H-21051315	2H	21051315	1.61535e-09	1.89485e-06	8.79173	Intergenic	transcript:HORVU.MOREX.r2.2HG0087130.1,transcript:HORVU.MOREX.r2.2HG0087140.1	gene:HORVU.MOREX.r2.2HG0087130,gene:HORVU.MOREX.r2.2HG0087140
2H-18620716	2H	18620716	2.2822e-10	2.98067e-07	9.64165	SpliceSiteRegion	transcript:HORVU.MOREX.r2.2HG0086490.1	gene:HORVU.MOREX.r2.2HG0086490
2H-16854054	2H	16854054	1.87857e-10	2.47906e-07	9.72617	Intron;Downstream;Downstream	transcript:HORVU.MOREX.r2.2HG0085950.1;transcript:HORVU.MOREX.r2.2HG0085940.1;transcript:HORVU.MOREX.r2.2HG0085930.1	gene:HORVU.MOREX.r2.2HG0085950;gene:HORVU.MOREX.r2.2HG0085940;gene:HORVU.MOREX.r2.2HG0085930
2H-23150267	2H	23150267	1.40599e-10	1.87496e-07	9.85202	Intron	transcript:HORVU.MOREX.r2.2HG0088010.1	gene:HORVU.MOREX.r2.2HG0088010
2H-596555158	2H	596555158	1.35521e-10	1.82646e-07	9.86799	Intergenic	transcript:HORVU.MOREX.r2.2HG0155370.1,transcript:HORVU.MOREX.r2.2HG0155380.1	gene:HORVU.MOREX.r2.2HG0155370,gene:HORVU.MOREX.r2.2HG0155380
2H-17906431	2H	17906431	5.90201e-11	8.30787e-08	10.229	Intergenic;Upstream;Downstream	transcript:HORVU.MOREX.r2.2HG0086260.1,transcript:HORVU.MOREX.r2.2HG0086270.1;transcript:HORVU.MOREX.r2.2HG0086260.1;transcript:HORVU.MOREX.r2.2HG0086270.1	gene:HORVU.MOREX.r2.2HG0086260,gene:HORVU.MOREX.r2.2HG0086270;gene:HORVU.MOREX.r2.2HG0086260;gene:HORVU.MOREX.r2.2HG0086270
2H-23045732	2H	23045732	3.58534e-11	5.22088e-08	10.4455	Intergenic	transcript:HORVU.MOREX.r2.2HG0087950.1,transcript:HORVU.MOREX.r2.2HG0087980.1	gene:HORVU.MOREX.r2.2HG0087950,gene:HORVU.MOREX.r2.2HG0087980
2H-23143221	2H	23143221	3.58534e-11	5.22088e-08	10.4455	Upstream;Intergenic	transcript:HORVU.MOREX.r2.2HG0088000.1;transcript:HORVU.MOREX.r2.2HG0087980.1,transcript:HORVU.MOREX.r2.2HG0088000.1	gene:HORVU.MOREX.r2.2HG0088000;gene:HORVU.MOREX.r2.2HG0087980,gene:HORVU.MOREX.r2.2HG0088000
2H-596695745	2H	596695745	1.65236e-11	2.55284e-08	10.7819	Intergenic	transcript:HORVU.MOREX.r2.2HG0155380.1,transcript:HORVU.MOREX.r2.2HG0155450.1	gene:HORVU.MOREX.r2.2HG0155380,gene:HORVU.MOREX.r2.2HG0155450
2H-596695743	2H	596695743	1.65236e-11	2.55284e-08	10.7819	Intergenic	transcript:HORVU.MOREX.r2.2HG0155380.1,transcript:HORVU.MOREX.r2.2HG0155450.1	gene:HORVU.MOREX.r2.2HG0155380,gene:HORVU.MOREX.r2.2HG0155450
2H-596695755	2H	596695755	1.65236e-11	2.55284e-08	10.7819	Intergenic	transcript:HORVU.MOREX.r2.2HG0155380.1,transcript:HORVU.MOREX.r2.2HG0155450.1	gene:HORVU.MOREX.r2.2HG0155380,gene:HORVU.MOREX.r2.2HG0155450
2H-596695806	2H	596695806	1.65236e-11	2.55284e-08	10.7819	Intergenic	transcript:HORVU.MOREX.r2.2HG0155380.1,transcript:HORVU.MOREX.r2.2HG0155450.1	gene:HORVU.MOREX.r2.2HG0155380,gene:HORVU.MOREX.r2.2HG0155450
2H-17925932	2H	17925932	9.76583e-12	1.6496e-08	11.0103	Intergenic	transcript:HORVU.MOREX.r2.2HG0086280.1,transcript:HORVU.MOREX.r2.2HG0086300.1	gene:HORVU.MOREX.r2.2HG0086280,gene:HORVU.MOREX.r2.2HG0086300
2H-17945694	2H	17945694	9.76583e-12	1.6496e-08	11.0103	Intron	transcript:HORVU.MOREX.r2.2HG0086310.1	gene:HORVU.MOREX.r2.2HG0086310
2H-17945703	2H	17945703	9.76583e-12	1.6496e-08	11.0103	Intron	transcript:HORVU.MOREX.r2.2HG0086310.1	gene:HORVU.MOREX.r2.2HG0086310
2H-19705524	2H	19705524	2.48165e-12	4.55642e-09	11.6053	Exon	transcript:HORVU.MOREX.r2.2HG0086880.1	gene:HORVU.MOREX.r2.2HG0086880
2H-20101915	2H	20101915	2.48165e-12	4.55642e-09	11.6053	Intergenic	transcript:HORVU.MOREX.r2.2HG0086890.1,transcript:HORVU.MOREX.r2.2HG0086910.1	gene:HORVU.MOREX.r2.2HG0086890,gene:HORVU.MOREX.r2.2HG0086910
2H-19986410	2H	19986410	2.48165e-12	4.55642e-09	11.6053	Intergenic	transcript:HORVU.MOREX.r2.2HG0086890.1,transcript:HORVU.MOREX.r2.2HG0086910.1	gene:HORVU.MOREX.r2.2HG0086890,gene:HORVU.MOREX.r2.2HG0086910
2H-21077509	2H	21077509	2.7035e-13	5.80506e-10	12.5681	Downstream;Intergenic	transcript:HORVU.MOREX.r2.2HG0087160.1;transcript:HORVU.MOREX.r2.2HG0087150.1,transcript:HORVU.MOREX.r2.2HG0087160.1	gene:HORVU.MOREX.r2.2HG0087160;gene:HORVU.MOREX.r2.2HG0087150,gene:HORVU.MOREX.r2.2HG0087160
3H-595265193	3H	595265193	3.45548e-07	0.000239215	6.46149	Downstream;Intergenic	transcript:HORVU.MOREX.r2.3HG0263090.1;transcript:HORVU.MOREX.r2.3HG0263070.1,transcript:HORVU.MOREX.r2.3HG0263090.1	gene:HORVU.MOREX.r2.3HG0263090;gene:HORVU.MOREX.r2.3HG0263070,gene:HORVU.MOREX.r2.3HG0263090
3H-595700194	3H	595700194	3.45548e-07	0.000239215	6.46149	Intron	transcript:HORVU.MOREX.r2.3HG0263280.1	gene:HORVU.MOREX.r2.3HG0263280
3H-595265491	3H	595265491	3.45548e-07	0.000239215	6.46149	Intergenic;Downstream	transcript:HORVU.MOREX.r2.3HG0263070.1,transcript:HORVU.MOREX.r2.3HG0263090.1;transcript:HORVU.MOREX.r2.3HG0263090.1	gene:HORVU.MOREX.r2.3HG0263070,gene:HORVU.MOREX.r2.3HG0263090;gene:HORVU.MOREX.r2.3HG0263090
3H-595639628	3H	595639628	3.45548e-07	0.000239215	6.46149	Intergenic;Downstream	transcript:HORVU.MOREX.r2.3HG0263240.1,transcript:HORVU.MOREX.r2.3HG0263250.1;transcript:HORVU.MOREX.r2.3HG0263240.1	gene:HORVU.MOREX.r2.3HG0263240,gene:HORVU.MOREX.r2.3HG0263250;gene:HORVU.MOREX.r2.3HG0263240
3H-616150478	3H	616150478	3.22127e-07	0.000227985	6.49197	Intergenic;Downstream	transcript:HORVU.MOREX.r2.3HG0271180.1,transcript:HORVU.MOREX.r2.3HG0271200.1;transcript:HORVU.MOREX.r2.3HG0271180.1	gene:HORVU.MOREX.r2.3HG0271180,gene:HORVU.MOREX.r2.3HG0271200;gene:HORVU.MOREX.r2.3HG0271180
3H-595545521	3H	595545521	2.13892e-07	0.000155732	6.6698	Intron	transcript:HORVU.MOREX.r2.3HG0263170.1	gene:HORVU.MOREX.r2.3HG0263170
3H-595545455	3H	595545455	2.13892e-07	0.000155732	6.6698	Exon	transcript:HORVU.MOREX.r2.3HG0263170.1	gene:HORVU.MOREX.r2.3HG0263170
3H-595545458	3H	595545458	2.13892e-07	0.000155732	6.6698	Exon	transcript:HORVU.MOREX.r2.3HG0263170.1	gene:HORVU.MOREX.r2.3HG0263170
3H-595545569	3H	595545569	2.13892e-07	0.000155732	6.6698	Intron	transcript:HORVU.MOREX.r2.3HG0263170.1	gene:HORVU.MOREX.r2.3HG0263170
3H-595545681	3H	595545681	2.13892e-07	0.000155732	6.6698	Intron	transcript:HORVU.MOREX.r2.3HG0263170.1	gene:HORVU.MOREX.r2.3HG0263170
3H-595545731	3H	595545731	2.13892e-07	0.000155732	6.6698	Intron	transcript:HORVU.MOREX.r2.3HG0263170.1	gene:HORVU.MOREX.r2.3HG0263170
3H-616103708	3H	616103708	8.91626e-08	7.43141e-05	7.04982	Intergenic	transcript:HORVU.MOREX.r2.3HG0271160.1,transcript:HORVU.MOREX.r2.3HG0271180.1	gene:HORVU.MOREX.r2.3HG0271160,gene:HORVU.MOREX.r2.3HG0271180
3H-616103763	3H	616103763	8.91626e-08	7.43141e-05	7.04982	Intergenic	transcript:HORVU.MOREX.r2.3HG0271160.1,transcript:HORVU.MOREX.r2.3HG0271180.1	gene:HORVU.MOREX.r2.3HG0271160,gene:HORVU.MOREX.r2.3HG0271180
3H-616103707	3H	616103707	8.91626e-08	7.43141e-05	7.04982	Intergenic	transcript:HORVU.MOREX.r2.3HG0271160.1,transcript:HORVU.MOREX.r2.3HG0271180.1	gene:HORVU.MOREX.r2.3HG0271160,gene:HORVU.MOREX.r2.3HG0271180
3H-616103715	3H	616103715	8.91626e-08	7.43141e-05	7.04982	Intergenic	transcript:HORVU.MOREX.r2.3HG0271160.1,transcript:HORVU.MOREX.r2.3HG0271180.1	gene:HORVU.MOREX.r2.3HG0271160,gene:HORVU.MOREX.r2.3HG0271180
3H-616103771	3H	616103771	8.91626e-08	7.43141e-05	7.04982	Intergenic	transcript:HORVU.MOREX.r2.3HG0271160.1,transcript:HORVU.MOREX.r2.3HG0271180.1	gene:HORVU.MOREX.r2.3HG0271160,gene:HORVU.MOREX.r2.3HG0271180
3H-616103781	3H	616103781	8.91626e-08	7.43141e-05	7.04982	Intergenic	transcript:HORVU.MOREX.r2.3HG0271160.1,transcript:HORVU.MOREX.r2.3HG0271180.1	gene:HORVU.MOREX.r2.3HG0271160,gene:HORVU.MOREX.r2.3HG0271180
3H-616103785	3H	616103785	8.91626e-08	7.43141e-05	7.04982	Intergenic	transcript:HORVU.MOREX.r2.3HG0271160.1,transcript:HORVU.MOREX.r2.3HG0271180.1	gene:HORVU.MOREX.r2.3HG0271160,gene:HORVU.MOREX.r2.3HG0271180
3H-616103800	3H	616103800	8.91626e-08	7.43141e-05	7.04982	Intergenic	transcript:HORVU.MOREX.r2.3HG0271160.1,transcript:HORVU.MOREX.r2.3HG0271180.1	gene:HORVU.MOREX.r2.3HG0271160,gene:HORVU.MOREX.r2.3HG0271180
3H-616103816	3H	616103816	8.91626e-08	7.43141e-05	7.04982	Intergenic	transcript:HORVU.MOREX.r2.3HG0271160.1,transcript:HORVU.MOREX.r2.3HG0271180.1	gene:HORVU.MOREX.r2.3HG0271160,gene:HORVU.MOREX.r2.3HG0271180
3H-595700154	3H	595700154	6.13225e-08	5.67063e-05	7.21238	Intron	transcript:HORVU.MOREX.r2.3HG0263280.1	gene:HORVU.MOREX.r2.3HG0263280
3H-616150555	3H	616150555	5.89646e-08	5.49269e-05	7.22941	Intergenic;Downstream	transcript:HORVU.MOREX.r2.3HG0271180.1,transcript:HORVU.MOREX.r2.3HG0271200.1;transcript:HORVU.MOREX.r2.3HG0271180.1	gene:HORVU.MOREX.r2.3HG0271180,gene:HORVU.MOREX.r2.3HG0271200;gene:HORVU.MOREX.r2.3HG0271180
3H-594917776	3H	594917776	2.79576e-08	2.74563e-05	7.5535	Intron;Downstream	transcript:HORVU.MOREX.r2.3HG0262990.1;transcript:HORVU.MOREX.r2.3HG0262980.1	gene:HORVU.MOREX.r2.3HG0262990;gene:HORVU.MOREX.r2.3HG0262980
3H-616313242	3H	616313242	2.21377e-09	2.52663e-06	8.65487	Exon	transcript:HORVU.MOREX.r2.3HG0271200.1	gene:HORVU.MOREX.r2.3HG0271200
3H-615969798	3H	615969798	5.82013e-10	7.08976e-07	9.23507	Intergenic	transcript:HORVU.MOREX.r2.3HG0271150.1,transcript:HORVU.MOREX.r2.3HG0271160.1	gene:HORVU.MOREX.r2.3HG0271150,gene:HORVU.MOREX.r2.3HG0271160
3H-616150573	3H	616150573	3.29322e-12	5.79456e-09	11.4824	Downstream;Intergenic	transcript:HORVU.MOREX.r2.3HG0271180.1;transcript:HORVU.MOREX.r2.3HG0271180.1,transcript:HORVU.MOREX.r2.3HG0271200.1	gene:HORVU.MOREX.r2.3HG0271180;gene:HORVU.MOREX.r2.3HG0271180,gene:HORVU.MOREX.r2.3HG0271200
3H-616150581	3H	616150581	3.29322e-12	5.79456e-09	11.4824	Downstream;Intergenic	transcript:HORVU.MOREX.r2.3HG0271180.1;transcript:HORVU.MOREX.r2.3HG0271180.1,transcript:HORVU.MOREX.r2.3HG0271200.1	gene:HORVU.MOREX.r2.3HG0271180;gene:HORVU.MOREX.r2.3HG0271180,gene:HORVU.MOREX.r2.3HG0271200
3H-615967162	3H	615967162	1.83169e-12	3.62581e-09	11.7371	Upstream;Intergenic	transcript:HORVU.MOREX.r2.3HG0271150.1;transcript:HORVU.MOREX.r2.3HG0271150.1,transcript:HORVU.MOREX.r2.3HG0271160.1	gene:HORVU.MOREX.r2.3HG0271150;gene:HORVU.MOREX.r2.3HG0271150,gene:HORVU.MOREX.r2.3HG0271160
3H-615835067	3H	615835067	1.83169e-12	3.62581e-09	11.7371	Intron	transcript:HORVU.MOREX.r2.3HG0271110.1	gene:HORVU.MOREX.r2.3HG0271110
3H-616150397	3H	616150397	1.83169e-12	3.62581e-09	11.7371	Intergenic;Downstream	transcript:HORVU.MOREX.r2.3HG0271180.1,transcript:HORVU.MOREX.r2.3HG0271200.1;transcript:HORVU.MOREX.r2.3HG0271180.1	gene:HORVU.MOREX.r2.3HG0271180,gene:HORVU.MOREX.r2.3HG0271200;gene:HORVU.MOREX.r2.3HG0271180
3H-616150453	3H	616150453	1.83169e-12	3.62581e-09	11.7371	Intergenic;Downstream	transcript:HORVU.MOREX.r2.3HG0271180.1,transcript:HORVU.MOREX.r2.3HG0271200.1;transcript:HORVU.MOREX.r2.3HG0271180.1	gene:HORVU.MOREX.r2.3HG0271180,gene:HORVU.MOREX.r2.3HG0271200;gene:HORVU.MOREX.r2.3HG0271180
4H-450599475	4H	450599475	1.56258e-07	0.000120707	6.80616	Intron	transcript:HORVU.MOREX.r2.4HG0318970.1	gene:HORVU.MOREX.r2.4HG0318970
4H-43080559	4H	43080559	7.45048e-11	1.03723e-07	10.1278	Intron	transcript:HORVU.MOREX.r2.4HG0285960.1	gene:HORVU.MOREX.r2.4HG0285960
6H-556252227	6H	556252227	9.28191e-08	7.58643e-05	7.03236	Intergenic	transcript:HORVU.MOREX.r2.6HG0520080.1,transcript:HORVU.MOREX.r2.6HG0520160.1	gene:HORVU.MOREX.r2.6HG0520080,gene:HORVU.MOREX.r2.6HG0520160
6H-556328255	6H	556328255	9.28191e-08	7.58643e-05	7.03236	Exon	transcript:HORVU.MOREX.r2.6HG0520160.1	gene:HORVU.MOREX.r2.6HG0520160
6H-556328295	6H	556328295	9.28191e-08	7.58643e-05	7.03236	Exon	transcript:HORVU.MOREX.r2.6HG0520160.1	gene:HORVU.MOREX.r2.6HG0520160
6H-38959293	6H	38959293	7.53371e-08	6.67428e-05	7.12299	Intergenic	transcript:HORVU.MOREX.r2.6HG0460430.1,transcript:HORVU.MOREX.r2.6HG0460480.1	gene:HORVU.MOREX.r2.6HG0460430,gene:HORVU.MOREX.r2.6HG0460480
6H-38959338	6H	38959338	7.53371e-08	6.67428e-05	7.12299	Intergenic	transcript:HORVU.MOREX.r2.6HG0460430.1,transcript:HORVU.MOREX.r2.6HG0460480.1	gene:HORVU.MOREX.r2.6HG0460430,gene:HORVU.MOREX.r2.6HG0460480
6H-559405873	6H	559405873	7.22473e-08	6.49134e-05	7.14118	Intron	transcript:HORVU.MOREX.r2.6HG0521260.1	gene:HORVU.MOREX.r2.6HG0521260
6H-558905936	6H	558905936	3.92302e-08	3.76512e-05	7.40638	Intergenic	transcript:HORVU.MOREX.r2.6HG0521090.1,transcript:HORVU.MOREX.r2.6HG0521110.1	gene:HORVU.MOREX.r2.6HG0521090,gene:HORVU.MOREX.r2.6HG0521110
6H-557745945	6H	557745945	3.21519e-09	3.63682e-06	8.49279	Intergenic	transcript:HORVU.MOREX.r2.6HG0520740.1,transcript:HORVU.MOREX.r2.6HG0520770.1	gene:HORVU.MOREX.r2.6HG0520740,gene:HORVU.MOREX.r2.6HG0520770
6H-557826625	6H	557826625	1.64105e-09	1.90734e-06	8.78488	Intron	transcript:HORVU.MOREX.r2.6HG0520790.1	gene:HORVU.MOREX.r2.6HG0520790
6H-556224100	6H	556224100	5.02515e-10	6.24139e-07	9.29885	Intron	transcript:HORVU.MOREX.r2.6HG0520070.1	gene:HORVU.MOREX.r2.6HG0520070
6H-556224110	6H	556224110	5.02515e-10	6.24139e-07	9.29885	Intron	transcript:HORVU.MOREX.r2.6HG0520070.1	gene:HORVU.MOREX.r2.6HG0520070
6H-556224135	6H	556224135	5.02515e-10	6.24139e-07	9.29885	SpliceSiteRegion	transcript:HORVU.MOREX.r2.6HG0520070.1	gene:HORVU.MOREX.r2.6HG0520070
6H-556224124	6H	556224124	5.02515e-10	6.24139e-07	9.29885	Intron	transcript:HORVU.MOREX.r2.6HG0520070.1	gene:HORVU.MOREX.r2.6HG0520070
6H-558787967	6H	558787967	3.94112e-11	5.60998e-08	10.4044	Intergenic	transcript:HORVU.MOREX.r2.6HG0521090.1,transcript:HORVU.MOREX.r2.6HG0521110.1	gene:HORVU.MOREX.r2.6HG0521090,gene:HORVU.MOREX.r2.6HG0521110
6H-558787978	6H	558787978	3.94112e-11	5.60998e-08	10.4044	Intergenic	transcript:HORVU.MOREX.r2.6HG0521090.1,transcript:HORVU.MOREX.r2.6HG0521110.1	gene:HORVU.MOREX.r2.6HG0521090,gene:HORVU.MOREX.r2.6HG0521110
6H-558792757	6H	558792757	1.41446e-11	2.29736e-08	10.8494	Intergenic	transcript:HORVU.MOREX.r2.6HG0521090.1,transcript:HORVU.MOREX.r2.6HG0521110.1	gene:HORVU.MOREX.r2.6HG0521090,gene:HORVU.MOREX.r2.6HG0521110
6H-558697038	6H	558697038	1.41446e-11	2.29736e-08	10.8494	Intron	transcript:HORVU.MOREX.r2.6HG0521050.1	gene:HORVU.MOREX.r2.6HG0521050
7H-524497704	7H	524497704	3.73824e-07	0.000250575	6.42733	Intergenic	transcript:HORVU.MOREX.r2.7HG0596200.1,transcript:HORVU.MOREX.r2.7HG0596230.1	gene:HORVU.MOREX.r2.7HG0596200,gene:HORVU.MOREX.r2.7HG0596230
7H-524497705	7H	524497705	3.73824e-07	0.000250575	6.42733	Intergenic	transcript:HORVU.MOREX.r2.7HG0596200.1,transcript:HORVU.MOREX.r2.7HG0596230.1	gene:HORVU.MOREX.r2.7HG0596200,gene:HORVU.MOREX.r2.7HG0596230
7H-524497716	7H	524497716	3.73824e-07	0.000250575	6.42733	Intergenic	transcript:HORVU.MOREX.r2.7HG0596200.1,transcript:HORVU.MOREX.r2.7HG0596230.1	gene:HORVU.MOREX.r2.7HG0596200,gene:HORVU.MOREX.r2.7HG0596230
7H-524497736	7H	524497736	3.73824e-07	0.000250575	6.42733	Intergenic	transcript:HORVU.MOREX.r2.7HG0596200.1,transcript:HORVU.MOREX.r2.7HG0596230.1	gene:HORVU.MOREX.r2.7HG0596200,gene:HORVU.MOREX.r2.7HG0596230
7H-524497668	7H	524497668	3.73824e-07	0.000250575	6.42733	Intergenic	transcript:HORVU.MOREX.r2.7HG0596200.1,transcript:HORVU.MOREX.r2.7HG0596230.1	gene:HORVU.MOREX.r2.7HG0596200,gene:HORVU.MOREX.r2.7HG0596230
7H-524497682	7H	524497682	3.73824e-07	0.000250575	6.42733	Intergenic	transcript:HORVU.MOREX.r2.7HG0596200.1,transcript:HORVU.MOREX.r2.7HG0596230.1	gene:HORVU.MOREX.r2.7HG0596200,gene:HORVU.MOREX.r2.7HG0596230
7H-532356637	7H	532356637	1.9039e-07	0.000143571	6.72036	Intergenic	transcript:HORVU.MOREX.r2.7HG0597120.1,transcript:HORVU.MOREX.r2.7HG0597130.1	gene:HORVU.MOREX.r2.7HG0597120,gene:HORVU.MOREX.r2.7HG0597130
7H-532356662	7H	532356662	1.9039e-07	0.000143571	6.72036	Intergenic	transcript:HORVU.MOREX.r2.7HG0597120.1,transcript:HORVU.MOREX.r2.7HG0597130.1	gene:HORVU.MOREX.r2.7HG0597120,gene:HORVU.MOREX.r2.7HG0597130
7H-532356607	7H	532356607	1.72516e-07	0.000132458	6.76317	Intergenic	transcript:HORVU.MOREX.r2.7HG0597120.1,transcript:HORVU.MOREX.r2.7HG0597130.1	gene:HORVU.MOREX.r2.7HG0597120,gene:HORVU.MOREX.r2.7HG0597130
7H-532356593	7H	532356593	1.46774e-07	0.000114076	6.83335	Intergenic	transcript:HORVU.MOREX.r2.7HG0597120.1,transcript:HORVU.MOREX.r2.7HG0597130.1	gene:HORVU.MOREX.r2.7HG0597120,gene:HORVU.MOREX.r2.7HG0597130
7H-586298106	7H	586298106	1.17271e-07	9.22776e-05	6.93081	Intergenic;Downstream	transcript:HORVU.MOREX.r2.7HG0607020.1,transcript:HORVU.MOREX.r2.7HG0607060.1;transcript:HORVU.MOREX.r2.7HG0607020.1	gene:HORVU.MOREX.r2.7HG0607020,gene:HORVU.MOREX.r2.7HG0607060;gene:HORVU.MOREX.r2.7HG0607020
7H-525119022	7H	525119022	1.02139e-07	8.18971e-05	6.99081	Gene	transcript:HORVU.MOREX.r2.7HG0596330.1	gene:HORVU.MOREX.r2.7HG0596330
7H-533228091	7H	533228091	7.11142e-08	6.43518e-05	7.14804	Intergenic	transcript:HORVU.MOREX.r2.7HG0597230.1,transcript:HORVU.MOREX.r2.7HG0597250.1	gene:HORVU.MOREX.r2.7HG0597230,gene:HORVU.MOREX.r2.7HG0597250
7H-524767123	7H	524767123	6.88901e-08	6.27876e-05	7.16184	Exon	transcript:HORVU.MOREX.r2.7HG0596250.1	gene:HORVU.MOREX.r2.7HG0596250
7H-533213275	7H	533213275	6.48947e-08	5.95747e-05	7.18779	Downstream;Exon	transcript:HORVU.MOREX.r2.7HG0597220.1;transcript:HORVU.MOREX.r2.7HG0597230.1	gene:HORVU.MOREX.r2.7HG0597220;gene:HORVU.MOREX.r2.7HG0597230
7H-525087310	7H	525087310	5.78868e-08	5.43223e-05	7.23742	Downstream;Intergenic;Upstream	transcript:HORVU.MOREX.r2.7HG0596280.1;transcript:HORVU.MOREX.r2.7HG0596280.1,transcript:HORVU.MOREX.r2.7HG0596290.1;transcript:HORVU.MOREX.r2.7HG0596290.1	gene:HORVU.MOREX.r2.7HG0596280;gene:HORVU.MOREX.r2.7HG0596280,gene:HORVU.MOREX.r2.7HG0596290;gene:HORVU.MOREX.r2.7HG0596290
7H-584719193	7H	584719193	3.66667e-08	3.54595e-05	7.43573	Upstream;Intergenic	transcript:HORVU.MOREX.r2.7HG0606630.1;transcript:HORVU.MOREX.r2.7HG0606600.1,transcript:HORVU.MOREX.r2.7HG0606630.1	gene:HORVU.MOREX.r2.7HG0606630;gene:HORVU.MOREX.r2.7HG0606600,gene:HORVU.MOREX.r2.7HG0606630
7H-584719244	7H	584719244	3.66667e-08	3.54595e-05	7.43573	Intergenic;Upstream	transcript:HORVU.MOREX.r2.7HG0606600.1,transcript:HORVU.MOREX.r2.7HG0606630.1;transcript:HORVU.MOREX.r2.7HG0606630.1	gene:HORVU.MOREX.r2.7HG0606600,gene:HORVU.MOREX.r2.7HG0606630;gene:HORVU.MOREX.r2.7HG0606630
7H-530445604	7H	530445604	1.99052e-08	1.9701e-05	7.70103	Intergenic	transcript:HORVU.MOREX.r2.7HG0596970.1,transcript:HORVU.MOREX.r2.7HG0596980.1	gene:HORVU.MOREX.r2.7HG0596970,gene:HORVU.MOREX.r2.7HG0596980
7H-529451690	7H	529451690	1.5046e-08	1.50089e-05	7.82258	Intergenic	transcript:HORVU.MOREX.r2.7HG0596860.1,transcript:HORVU.MOREX.r2.7HG0596870.1	gene:HORVU.MOREX.r2.7HG0596860,gene:HORVU.MOREX.r2.7HG0596870
7H-529451735	7H	529451735	1.5046e-08	1.50089e-05	7.82258	Intergenic	transcript:HORVU.MOREX.r2.7HG0596860.1,transcript:HORVU.MOREX.r2.7HG0596870.1	gene:HORVU.MOREX.r2.7HG0596860,gene:HORVU.MOREX.r2.7HG0596870
7H-523828204	7H	523828204	1.45536e-08	1.475e-05	7.83703	Intergenic	transcript:HORVU.MOREX.r2.7HG0596110.1,transcript:HORVU.MOREX.r2.7HG0596160.1	gene:HORVU.MOREX.r2.7HG0596110,gene:HORVU.MOREX.r2.7HG0596160
7H-523828240	7H	523828240	1.45536e-08	1.475e-05	7.83703	Intergenic	transcript:HORVU.MOREX.r2.7HG0596110.1,transcript:HORVU.MOREX.r2.7HG0596160.1	gene:HORVU.MOREX.r2.7HG0596110,gene:HORVU.MOREX.r2.7HG0596160
7H-524602072	7H	524602072	1.45536e-08	1.475e-05	7.83703	Intron	transcript:HORVU.MOREX.r2.7HG0596230.1	gene:HORVU.MOREX.r2.7HG0596230
7H-524766926	7H	524766926	1.45536e-08	1.475e-05	7.83703	Intron	transcript:HORVU.MOREX.r2.7HG0596250.1	gene:HORVU.MOREX.r2.7HG0596250
7H-525087025	7H	525087025	1.45536e-08	1.475e-05	7.83703	Downstream;Intergenic;Upstream	transcript:HORVU.MOREX.r2.7HG0596280.1;transcript:HORVU.MOREX.r2.7HG0596280.1,transcript:HORVU.MOREX.r2.7HG0596290.1;transcript:HORVU.MOREX.r2.7HG0596290.1	gene:HORVU.MOREX.r2.7HG0596280;gene:HORVU.MOREX.r2.7HG0596280,gene:HORVU.MOREX.r2.7HG0596290;gene:HORVU.MOREX.r2.7HG0596290
7H-523828030	7H	523828030	1.45536e-08	1.475e-05	7.83703	Intergenic	transcript:HORVU.MOREX.r2.7HG0596110.1,transcript:HORVU.MOREX.r2.7HG0596160.1	gene:HORVU.MOREX.r2.7HG0596110,gene:HORVU.MOREX.r2.7HG0596160
7H-524601872	7H	524601872	1.45536e-08	1.475e-05	7.83703	SpliceSiteDonor	transcript:HORVU.MOREX.r2.7HG0596230.1	gene:HORVU.MOREX.r2.7HG0596230
7H-532356670	7H	532356670	1.44733e-08	1.475e-05	7.83943	Intergenic	transcript:HORVU.MOREX.r2.7HG0597120.1,transcript:HORVU.MOREX.r2.7HG0597130.1	gene:HORVU.MOREX.r2.7HG0597120,gene:HORVU.MOREX.r2.7HG0597130
7H-531650412	7H	531650412	5.18621e-09	5.66401e-06	8.28515	Intergenic	transcript:HORVU.MOREX.r2.7HG0597070.1,transcript:HORVU.MOREX.r2.7HG0597090.1	gene:HORVU.MOREX.r2.7HG0597070,gene:HORVU.MOREX.r2.7HG0597090
7H-521137208	7H	521137208	4.66473e-09	5.13879e-06	8.33117	Intron	transcript:HORVU.MOREX.r2.7HG0595660.1	gene:HORVU.MOREX.r2.7HG0595660
7H-586298134	7H	586298134	2.15409e-09	2.48086e-06	8.66674	Downstream;Intergenic	transcript:HORVU.MOREX.r2.7HG0607020.1;transcript:HORVU.MOREX.r2.7HG0607020.1,transcript:HORVU.MOREX.r2.7HG0607060.1	gene:HORVU.MOREX.r2.7HG0607020;gene:HORVU.MOREX.r2.7HG0607020,gene:HORVU.MOREX.r2.7HG0607060
7H-528810691	7H	528810691	1.45506e-09	1.73903e-06	8.83712	Exon	transcript:HORVU.MOREX.r2.7HG0596790.1	gene:HORVU.MOREX.r2.7HG0596790
7H-531650005	7H	531650005	7.2788e-10	8.78219e-07	9.13794	Intergenic	transcript:HORVU.MOREX.r2.7HG0597070.1,transcript:HORVU.MOREX.r2.7HG0597090.1	gene:HORVU.MOREX.r2.7HG0597070,gene:HORVU.MOREX.r2.7HG0597090
7H-533590960	7H	533590960	5.30963e-10	6.53069e-07	9.27494	Downstream;Intergenic	transcript:HORVU.MOREX.r2.7HG0597290.1;transcript:HORVU.MOREX.r2.7HG0597290.1,transcript:HORVU.MOREX.r2.7HG0597310.1	gene:HORVU.MOREX.r2.7HG0597290;gene:HORVU.MOREX.r2.7HG0597290,gene:HORVU.MOREX.r2.7HG0597310
7H-523092315	7H	523092315	3.60786e-10	4.66396e-07	9.44275	Exon	transcript:HORVU.MOREX.r2.7HG0596020.1	gene:HORVU.MOREX.r2.7HG0596020
7H-586336672	7H	586336672	8.09509e-11	1.10273e-07	10.0918	Intergenic	transcript:HORVU.MOREX.r2.7HG0607020.1,transcript:HORVU.MOREX.r2.7HG0607060.1	gene:HORVU.MOREX.r2.7HG0607020,gene:HORVU.MOREX.r2.7HG0607060
7H-586336694	7H	586336694	8.09509e-11	1.10273e-07	10.0918	Intergenic	transcript:HORVU.MOREX.r2.7HG0607020.1,transcript:HORVU.MOREX.r2.7HG0607060.1	gene:HORVU.MOREX.r2.7HG0607020,gene:HORVU.MOREX.r2.7HG0607060
7H-534809954	7H	534809954	2.31538e-11	3.45093e-08	10.6354	Intron	transcript:HORVU.MOREX.r2.7HG0597490.1	gene:HORVU.MOREX.r2.7HG0597490
7H-529495741	7H	529495741	1.94096e-11	2.92731e-08	10.712	Intergenic	transcript:HORVU.MOREX.r2.7HG0596860.1,transcript:HORVU.MOREX.r2.7HG0596870.1	gene:HORVU.MOREX.r2.7HG0596860,gene:HORVU.MOREX.r2.7HG0596870
7H-531578406	7H	531578406	1.6937e-11	2.58518e-08	10.7712	Intergenic	transcript:HORVU.MOREX.r2.7HG0597070.1,transcript:HORVU.MOREX.r2.7HG0597090.1	gene:HORVU.MOREX.r2.7HG0597070,gene:HORVU.MOREX.r2.7HG0597090
7H-529495720	7H	529495720	1.3218e-11	2.20335e-08	10.8788	Intergenic	transcript:HORVU.MOREX.r2.7HG0596860.1,transcript:HORVU.MOREX.r2.7HG0596870.1	gene:HORVU.MOREX.r2.7HG0596860,gene:HORVU.MOREX.r2.7HG0596870
7H-530274684	7H	530274684	2.52982e-12	4.5785e-09	11.5969	Intergenic	transcript:HORVU.MOREX.r2.7HG0596940.1,transcript:HORVU.MOREX.r2.7HG0596950.1	gene:HORVU.MOREX.r2.7HG0596940,gene:HORVU.MOREX.r2.7HG0596950
7H-534248119	7H	534248119	2.44557e-12	4.55642e-09	11.6116	Intergenic	transcript:HORVU.MOREX.r2.7HG0597370.1,transcript:HORVU.MOREX.r2.7HG0597410.1	gene:HORVU.MOREX.r2.7HG0597370,gene:HORVU.MOREX.r2.7HG0597410
7H-534248178	7H	534248178	2.44557e-12	4.55642e-09	11.6116	Intergenic	transcript:HORVU.MOREX.r2.7HG0597370.1,transcript:HORVU.MOREX.r2.7HG0597410.1	gene:HORVU.MOREX.r2.7HG0597370,gene:HORVU.MOREX.r2.7HG0597410
7H-531578394	7H	531578394	1.77278e-12	3.62581e-09	11.7513	Intergenic	transcript:HORVU.MOREX.r2.7HG0597070.1,transcript:HORVU.MOREX.r2.7HG0597090.1	gene:HORVU.MOREX.r2.7HG0597070,gene:HORVU.MOREX.r2.7HG0597090
7H-586298153	7H	586298153	8.49587e-14	1.85572e-10	13.0708	Downstream;Intergenic	transcript:HORVU.MOREX.r2.7HG0607020.1;transcript:HORVU.MOREX.r2.7HG0607020.1,transcript:HORVU.MOREX.r2.7HG0607060.1	gene:HORVU.MOREX.r2.7HG0607020;gene:HORVU.MOREX.r2.7HG0607020,gene:HORVU.MOREX.r2.7HG0607060
7H-531578595	7H	531578595	1.07127e-14	2.38099e-11	13.9701	Intergenic	transcript:HORVU.MOREX.r2.7HG0597070.1,transcript:HORVU.MOREX.r2.7HG0597090.1	gene:HORVU.MOREX.r2.7HG0597070,gene:HORVU.MOREX.r2.7HG0597090
7H-533083084	7H	533083084	1.85595e-15	4.19865e-12	14.7314	Intergenic	transcript:HORVU.MOREX.r2.7HG0597200.1,transcript:HORVU.MOREX.r2.7HG0597220.1	gene:HORVU.MOREX.r2.7HG0597200,gene:HORVU.MOREX.r2.7HG0597220
7H-533083151	7H	533083151	1.63419e-15	3.7642e-12	14.7867	Intergenic	transcript:HORVU.MOREX.r2.7HG0597200.1,transcript:HORVU.MOREX.r2.7HG0597220.1	gene:HORVU.MOREX.r2.7HG0597200,gene:HORVU.MOREX.r2.7HG0597220
7H-533769001	7H	533769001	2.08064e-16	4.88129e-13	15.6818	Intergenic	transcript:HORVU.MOREX.r2.7HG0597340.1,transcript:HORVU.MOREX.r2.7HG0597350.1	gene:HORVU.MOREX.r2.7HG0597340,gene:HORVU.MOREX.r2.7HG0597350
7H-533769029	7H	533769029	2.08064e-16	4.88129e-13	15.6818	Intergenic	transcript:HORVU.MOREX.r2.7HG0597340.1,transcript:HORVU.MOREX.r2.7HG0597350.1	gene:HORVU.MOREX.r2.7HG0597340,gene:HORVU.MOREX.r2.7HG0597350
7H-533769011	7H	533769011	2.08064e-16	4.88129e-13	15.6818	Intergenic	transcript:HORVU.MOREX.r2.7HG0597340.1,transcript:HORVU.MOREX.r2.7HG0597350.1	gene:HORVU.MOREX.r2.7HG0597340,gene:HORVU.MOREX.r2.7HG0597350
7H-533768994	7H	533768994	1.42799e-16	3.5472e-13	15.8453	Intergenic	transcript:HORVU.MOREX.r2.7HG0597340.1,transcript:HORVU.MOREX.r2.7HG0597350.1	gene:HORVU.MOREX.r2.7HG0597340,gene:HORVU.MOREX.r2.7HG0597350
7H-531302909	7H	531302909	2.50639e-17	6.35055e-14	16.601	Intergenic	transcript:HORVU.MOREX.r2.7HG0596990.1,transcript:HORVU.MOREX.r2.7HG0597050.1	gene:HORVU.MOREX.r2.7HG0596990,gene:HORVU.MOREX.r2.7HG0597050
7H-533591445	7H	533591445	1.58181e-18	4.0897e-15	17.8008	Downstream;Intergenic	transcript:HORVU.MOREX.r2.7HG0597290.1;transcript:HORVU.MOREX.r2.7HG0597290.1,transcript:HORVU.MOREX.r2.7HG0597310.1	gene:HORVU.MOREX.r2.7HG0597290;gene:HORVU.MOREX.r2.7HG0597290,gene:HORVU.MOREX.r2.7HG0597310
7H-531498532	7H	531498532	5.18867e-19	1.36945e-15	18.2849	Exon	transcript:HORVU.MOREX.r2.7HG0597070.1	gene:HORVU.MOREX.r2.7HG0597070
7H-531498540	7H	531498540	5.18866e-19	1.36945e-15	18.2849	Exon	transcript:HORVU.MOREX.r2.7HG0597070.1	gene:HORVU.MOREX.r2.7HG0597070
7H-531302707	7H	531302707	2.42589e-19	6.68106e-16	18.6151	Intergenic	transcript:HORVU.MOREX.r2.7HG0596990.1,transcript:HORVU.MOREX.r2.7HG0597050.1	gene:HORVU.MOREX.r2.7HG0596990,gene:HORVU.MOREX.r2.7HG0597050
7H-531302951	7H	531302951	2.21064e-19	6.22353e-16	18.6555	Intergenic	transcript:HORVU.MOREX.r2.7HG0596990.1,transcript:HORVU.MOREX.r2.7HG0597050.1	gene:HORVU.MOREX.r2.7HG0596990,gene:HORVU.MOREX.r2.7HG0597050
7H-529410300	7H	529410300	5.45087e-20	1.56944e-16	19.2635	Intergenic	transcript:HORVU.MOREX.r2.7HG0596840.1,transcript:HORVU.MOREX.r2.7HG0596860.1	gene:HORVU.MOREX.r2.7HG0596840,gene:HORVU.MOREX.r2.7HG0596860
7H-529618748	7H	529618748	1.63047e-20	4.8037e-17	19.7877	Exon	transcript:HORVU.MOREX.r2.7HG0596870.1	gene:HORVU.MOREX.r2.7HG0596870
7H-532587622	7H	532587622	3.20857e-21	9.67819e-18	20.4937	Exon	transcript:HORVU.MOREX.r2.7HG0597150.1	gene:HORVU.MOREX.r2.7HG0597150
7H-532818925	7H	532818925	3.20857e-21	9.67819e-18	20.4937	Downstream;Downstream;Intergenic	transcript:HORVU.MOREX.r2.7HG0597170.1;transcript:HORVU.MOREX.r2.7HG0597180.1;transcript:HORVU.MOREX.r2.7HG0597170.1,transcript:HORVU.MOREX.r2.7HG0597180.1	gene:HORVU.MOREX.r2.7HG0597170;gene:HORVU.MOREX.r2.7HG0597180;gene:HORVU.MOREX.r2.7HG0597170,gene:HORVU.MOREX.r2.7HG0597180
7H-532823926	7H	532823926	3.20857e-21	9.67819e-18	20.4937	Intron	transcript:HORVU.MOREX.r2.7HG0597180.1	gene:HORVU.MOREX.r2.7HG0597180
7H-533213752	7H	533213752	7.11288e-22	2.31054e-18	21.148	SpliceSiteDonor;Downstream	transcript:HORVU.MOREX.r2.7HG0597230.1;transcript:HORVU.MOREX.r2.7HG0597220.1	gene:HORVU.MOREX.r2.7HG0597230;gene:HORVU.MOREX.r2.7HG0597220
7H-533213768	7H	533213768	7.11288e-22	2.31054e-18	21.148	Downstream;SpliceSiteDonor	transcript:HORVU.MOREX.r2.7HG0597220.1;transcript:HORVU.MOREX.r2.7HG0597230.1	gene:HORVU.MOREX.r2.7HG0597220;gene:HORVU.MOREX.r2.7HG0597230
7H-529618427	7H	529618427	4.97854e-22	1.70464e-18	21.3029	SpliceSiteDonor	transcript:HORVU.MOREX.r2.7HG0596870.1	gene:HORVU.MOREX.r2.7HG0596870
7H-534247961	7H	534247961	3.2264e-22	1.1354e-18	21.4913	Intergenic	transcript:HORVU.MOREX.r2.7HG0597370.1,transcript:HORVU.MOREX.r2.7HG0597410.1	gene:HORVU.MOREX.r2.7HG0597370,gene:HORVU.MOREX.r2.7HG0597410
7H-534248226	7H	534248226	3.2264e-22	1.1354e-18	21.4913	Intergenic	transcript:HORVU.MOREX.r2.7HG0597370.1,transcript:HORVU.MOREX.r2.7HG0597410.1	gene:HORVU.MOREX.r2.7HG0597370,gene:HORVU.MOREX.r2.7HG0597410
7H-530312298	7H	530312298	1.568e-22	5.84249e-19	21.8047	Intergenic;Downstream	transcript:HORVU.MOREX.r2.7HG0596970.1,transcript:HORVU.MOREX.r2.7HG0596980.1;transcript:HORVU.MOREX.r2.7HG0596970.1	gene:HORVU.MOREX.r2.7HG0596970,gene:HORVU.MOREX.r2.7HG0596980;gene:HORVU.MOREX.r2.7HG0596970
7H-531375960	7H	531375960	2.5986e-23	9.97603e-20	22.5853	Downstream;Intergenic	transcript:HORVU.MOREX.r2.7HG0597050.1;transcript:HORVU.MOREX.r2.7HG0597050.1,transcript:HORVU.MOREX.r2.7HG0597070.1	gene:HORVU.MOREX.r2.7HG0597050;gene:HORVU.MOREX.r2.7HG0597050,gene:HORVU.MOREX.r2.7HG0597070
7H-531376000	7H	531376000	2.5986e-23	9.97603e-20	22.5853	Downstream;Intergenic	transcript:HORVU.MOREX.r2.7HG0597050.1;transcript:HORVU.MOREX.r2.7HG0597050.1,transcript:HORVU.MOREX.r2.7HG0597070.1	gene:HORVU.MOREX.r2.7HG0597050;gene:HORVU.MOREX.r2.7HG0597050,gene:HORVU.MOREX.r2.7HG0597070
7H-533596014	7H	533596014	4.61782e-24	1.88715e-20	23.3356	Downstream;Intergenic	transcript:HORVU.MOREX.r2.7HG0597310.1;transcript:HORVU.MOREX.r2.7HG0597290.1,transcript:HORVU.MOREX.r2.7HG0597310.1	gene:HORVU.MOREX.r2.7HG0597310;gene:HORVU.MOREX.r2.7HG0597290,gene:HORVU.MOREX.r2.7HG0597310
7H-532823781	7H	532823781	3.15598e-24	1.33274e-20	23.5009	Intron	transcript:HORVU.MOREX.r2.7HG0597180.1	gene:HORVU.MOREX.r2.7HG0597180
7H-530874278	7H	530874278	9.74921e-25	4.25896e-21	24.011	Intergenic	transcript:HORVU.MOREX.r2.7HG0596990.1,transcript:HORVU.MOREX.r2.7HG0597050.1	gene:HORVU.MOREX.r2.7HG0596990,gene:HORVU.MOREX.r2.7HG0597050
7H-533590633	7H	533590633	1.40361e-25	6.3507e-22	24.8528	Downstream;Intergenic	transcript:HORVU.MOREX.r2.7HG0597290.1;transcript:HORVU.MOREX.r2.7HG0597290.1,transcript:HORVU.MOREX.r2.7HG0597310.1	gene:HORVU.MOREX.r2.7HG0597290;gene:HORVU.MOREX.r2.7HG0597290,gene:HORVU.MOREX.r2.7HG0597310
7H-533736297	7H	533736297	1.40361e-25	6.3507e-22	24.8528	Exon	transcript:HORVU.MOREX.r2.7HG0597340.1	gene:HORVU.MOREX.r2.7HG0597340
7H-534328536	7H	534328536	1.40361e-25	6.3507e-22	24.8528	SpliceSiteRegion;Upstream	transcript:HORVU.MOREX.r2.7HG0597430.1;transcript:HORVU.MOREX.r2.7HG0597410.1	gene:HORVU.MOREX.r2.7HG0597430;gene:HORVU.MOREX.r2.7HG0597410
7H-534448637	7H	534448637	1.40361e-25	6.3507e-22	24.8528	Exon	transcript:HORVU.MOREX.r2.7HG0597440.1	gene:HORVU.MOREX.r2.7HG0597440
7H-534809832	7H	534809832	1.40361e-25	6.3507e-22	24.8528	SpliceSiteRegion	transcript:HORVU.MOREX.r2.7HG0597490.1	gene:HORVU.MOREX.r2.7HG0597490
7H-535428139	7H	535428139	1.40361e-25	6.3507e-22	24.8528	Upstream;Intergenic	transcript:HORVU.MOREX.r2.7HG0597670.1;transcript:HORVU.MOREX.r2.7HG0597670.1,transcript:HORVU.MOREX.r2.7HG0597690.1	gene:HORVU.MOREX.r2.7HG0597670;gene:HORVU.MOREX.r2.7HG0597670,gene:HORVU.MOREX.r2.7HG0597690
7H-535429013	7H	535429013	1.40361e-25	6.3507e-22	24.8528	Upstream;Intergenic	transcript:HORVU.MOREX.r2.7HG0597670.1;transcript:HORVU.MOREX.r2.7HG0597670.1,transcript:HORVU.MOREX.r2.7HG0597690.1	gene:HORVU.MOREX.r2.7HG0597670;gene:HORVU.MOREX.r2.7HG0597670,gene:HORVU.MOREX.r2.7HG0597690
7H-535562471	7H	535562471	1.40361e-25	6.3507e-22	24.8528	Intergenic;Downstream	transcript:HORVU.MOREX.r2.7HG0597690.1,transcript:HORVU.MOREX.r2.7HG0597700.1;transcript:HORVU.MOREX.r2.7HG0597690.1	gene:HORVU.MOREX.r2.7HG0597690,gene:HORVU.MOREX.r2.7HG0597700;gene:HORVU.MOREX.r2.7HG0597690
7H-535686275	7H	535686275	1.40361e-25	6.3507e-22	24.8528	Downstream;Intergenic;Downstream	transcript:HORVU.MOREX.r2.7HG0597710.1;transcript:HORVU.MOREX.r2.7HG0597710.1,transcript:HORVU.MOREX.r2.7HG0597720.1;transcript:HORVU.MOREX.r2.7HG0597720.1	gene:HORVU.MOREX.r2.7HG0597710;gene:HORVU.MOREX.r2.7HG0597710,gene:HORVU.MOREX.r2.7HG0597720;gene:HORVU.MOREX.r2.7HG0597720
7H-533219957	7H	533219957	1.40361e-25	6.3507e-22	24.8528	Intron	transcript:HORVU.MOREX.r2.7HG0597230.1	gene:HORVU.MOREX.r2.7HG0597230
7H-533590600	7H	533590600	1.40361e-25	6.3507e-22	24.8528	Downstream;Intergenic	transcript:HORVU.MOREX.r2.7HG0597290.1;transcript:HORVU.MOREX.r2.7HG0597290.1,transcript:HORVU.MOREX.r2.7HG0597310.1	gene:HORVU.MOREX.r2.7HG0597290;gene:HORVU.MOREX.r2.7HG0597290,gene:HORVU.MOREX.r2.7HG0597310
7H-533590826	7H	533590826	1.40361e-25	6.3507e-22	24.8528	Downstream;Intergenic	transcript:HORVU.MOREX.r2.7HG0597290.1;transcript:HORVU.MOREX.r2.7HG0597290.1,transcript:HORVU.MOREX.r2.7HG0597310.1	gene:HORVU.MOREX.r2.7HG0597290;gene:HORVU.MOREX.r2.7HG0597290,gene:HORVU.MOREX.r2.7HG0597310
7H-533590852	7H	533590852	1.40361e-25	6.3507e-22	24.8528	Downstream;Intergenic	transcript:HORVU.MOREX.r2.7HG0597290.1;transcript:HORVU.MOREX.r2.7HG0597290.1,transcript:HORVU.MOREX.r2.7HG0597310.1	gene:HORVU.MOREX.r2.7HG0597290;gene:HORVU.MOREX.r2.7HG0597290,gene:HORVU.MOREX.r2.7HG0597310
7H-533595958	7H	533595958	1.40361e-25	6.3507e-22	24.8528	Downstream;Intergenic	transcript:HORVU.MOREX.r2.7HG0597310.1;transcript:HORVU.MOREX.r2.7HG0597290.1,transcript:HORVU.MOREX.r2.7HG0597310.1	gene:HORVU.MOREX.r2.7HG0597310;gene:HORVU.MOREX.r2.7HG0597290,gene:HORVU.MOREX.r2.7HG0597310
7H-534319935	7H	534319935	1.40361e-25	6.3507e-22	24.8528	Intergenic	transcript:HORVU.MOREX.r2.7HG0597370.1,transcript:HORVU.MOREX.r2.7HG0597410.1	gene:HORVU.MOREX.r2.7HG0597370,gene:HORVU.MOREX.r2.7HG0597410
7H-534319943	7H	534319943	1.40361e-25	6.3507e-22	24.8528	Intergenic	transcript:HORVU.MOREX.r2.7HG0597370.1,transcript:HORVU.MOREX.r2.7HG0597410.1	gene:HORVU.MOREX.r2.7HG0597370,gene:HORVU.MOREX.r2.7HG0597410
7H-534320390	7H	534320390	1.40361e-25	6.3507e-22	24.8528	Intergenic	transcript:HORVU.MOREX.r2.7HG0597370.1,transcript:HORVU.MOREX.r2.7HG0597410.1	gene:HORVU.MOREX.r2.7HG0597370,gene:HORVU.MOREX.r2.7HG0597410
7H-535428112	7H	535428112	1.40361e-25	6.3507e-22	24.8528	Upstream;Intergenic	transcript:HORVU.MOREX.r2.7HG0597670.1;transcript:HORVU.MOREX.r2.7HG0597670.1,transcript:HORVU.MOREX.r2.7HG0597690.1	gene:HORVU.MOREX.r2.7HG0597670;gene:HORVU.MOREX.r2.7HG0597670,gene:HORVU.MOREX.r2.7HG0597690
7H-535428573	7H	535428573	1.40361e-25	6.3507e-22	24.8528	Upstream;Intergenic	transcript:HORVU.MOREX.r2.7HG0597670.1;transcript:HORVU.MOREX.r2.7HG0597670.1,transcript:HORVU.MOREX.r2.7HG0597690.1	gene:HORVU.MOREX.r2.7HG0597670;gene:HORVU.MOREX.r2.7HG0597670,gene:HORVU.MOREX.r2.7HG0597690
7H-535429054	7H	535429054	1.40361e-25	6.3507e-22	24.8528	Upstream;Intergenic	transcript:HORVU.MOREX.r2.7HG0597670.1;transcript:HORVU.MOREX.r2.7HG0597670.1,transcript:HORVU.MOREX.r2.7HG0597690.1	gene:HORVU.MOREX.r2.7HG0597670;gene:HORVU.MOREX.r2.7HG0597670,gene:HORVU.MOREX.r2.7HG0597690
7H-535686385	7H	535686385	1.40361e-25	6.3507e-22	24.8528	Downstream;Intergenic;Downstream	transcript:HORVU.MOREX.r2.7HG0597710.1;transcript:HORVU.MOREX.r2.7HG0597710.1,transcript:HORVU.MOREX.r2.7HG0597720.1;transcript:HORVU.MOREX.r2.7HG0597720.1	gene:HORVU.MOREX.r2.7HG0597710;gene:HORVU.MOREX.r2.7HG0597710,gene:HORVU.MOREX.r2.7HG0597720;gene:HORVU.MOREX.r2.7HG0597720
7H-531375937	7H	531375937	4.17854e-27	7.56238e-23	26.379	Downstream;Intergenic	transcript:HORVU.MOREX.r2.7HG0597050.1;transcript:HORVU.MOREX.r2.7HG0597050.1,transcript:HORVU.MOREX.r2.7HG0597070.1	gene:HORVU.MOREX.r2.7HG0597050;gene:HORVU.MOREX.r2.7HG0597050,gene:HORVU.MOREX.r2.7HG0597070
7H-531376019	7H	531376019	4.17854e-27	7.56238e-23	26.379	Downstream;Intergenic	transcript:HORVU.MOREX.r2.7HG0597050.1;transcript:HORVU.MOREX.r2.7HG0597050.1,transcript:HORVU.MOREX.r2.7HG0597070.1	gene:HORVU.MOREX.r2.7HG0597050;gene:HORVU.MOREX.r2.7HG0597050,gene:HORVU.MOREX.r2.7HG0597070
7H-531376004	7H	531376004	4.17854e-27	7.56238e-23	26.379	Downstream;Intergenic	transcript:HORVU.MOREX.r2.7HG0597050.1;transcript:HORVU.MOREX.r2.7HG0597050.1,transcript:HORVU.MOREX.r2.7HG0597070.1	gene:HORVU.MOREX.r2.7HG0597050;gene:HORVU.MOREX.r2.7HG0597050,gene:HORVU.MOREX.r2.7HG0597070
7H-531376005	7H	531376005	4.17854e-27	7.56238e-23	26.379	Downstream;Intergenic	transcript:HORVU.MOREX.r2.7HG0597050.1;transcript:HORVU.MOREX.r2.7HG0597050.1,transcript:HORVU.MOREX.r2.7HG0597070.1	gene:HORVU.MOREX.r2.7HG0597050;gene:HORVU.MOREX.r2.7HG0597050,gene:HORVU.MOREX.r2.7HG0597070
7H-530990344	7H	530990344	4.94977e-28	2.09024e-23	27.3054	Intergenic	transcript:HORVU.MOREX.r2.7HG0596990.1,transcript:HORVU.MOREX.r2.7HG0597050.1	gene:HORVU.MOREX.r2.7HG0596990,gene:HORVU.MOREX.r2.7HG0597050
7H-531136316	7H	531136316	4.94977e-28	2.09024e-23	27.3054	Intergenic	transcript:HORVU.MOREX.r2.7HG0596990.1,transcript:HORVU.MOREX.r2.7HG0597050.1	gene:HORVU.MOREX.r2.7HG0596990,gene:HORVU.MOREX.r2.7HG0597050
7H-531375594	7H	531375594	3.70212e-29	4.69011e-24	28.4315	Downstream;Intergenic	transcript:HORVU.MOREX.r2.7HG0597050.1;transcript:HORVU.MOREX.r2.7HG0597050.1,transcript:HORVU.MOREX.r2.7HG0597070.1	gene:HORVU.MOREX.r2.7HG0597050;gene:HORVU.MOREX.r2.7HG0597050,gene:HORVU.MOREX.r2.7HG0597070

## Sheet: FDR
ID	Chr	Pos	Pvalue	FDR	#NAME?	Type	IDGenes	NameGenes
1H-432724814	1H	432724814	3.17017e-07	0.000225629	6.49892	Intergenic;Downstream	transcript:HORVU.MOREX.r2.1HG0052380.1,transcript:HORVU.MOREX.r2.1HG0052390.1;transcript:HORVU.MOREX.r2.1HG0052390.1	gene:HORVU.MOREX.r2.1HG0052380,gene:HORVU.MOREX.r2.1HG0052390;gene:HORVU.MOREX.r2.1HG0052390
1H-432724850	1H	432724850	3.17017e-07	0.000225629	6.49892	Intergenic;Downstream	transcript:HORVU.MOREX.r2.1HG0052380.1,transcript:HORVU.MOREX.r2.1HG0052390.1;transcript:HORVU.MOREX.r2.1HG0052390.1	gene:HORVU.MOREX.r2.1HG0052380,gene:HORVU.MOREX.r2.1HG0052390;gene:HORVU.MOREX.r2.1HG0052390
1H-18678078	1H	18678078	1.31496e-06	0.000730649	5.88109	Intergenic	transcript:HORVU.MOREX.r2.1HG0006720.1,transcript:HORVU.MOREX.r2.1HG0006800.1	gene:HORVU.MOREX.r2.1HG0006720,gene:HORVU.MOREX.r2.1HG0006800
1H-18678081	1H	18678081	1.31496e-06	0.000730649	5.88109	Intergenic	transcript:HORVU.MOREX.r2.1HG0006720.1,transcript:HORVU.MOREX.r2.1HG0006800.1	gene:HORVU.MOREX.r2.1HG0006720,gene:HORVU.MOREX.r2.1HG0006800
1H-18678090	1H	18678090	1.31496e-06	0.000730649	5.88109	Intergenic	transcript:HORVU.MOREX.r2.1HG0006720.1,transcript:HORVU.MOREX.r2.1HG0006800.1	gene:HORVU.MOREX.r2.1HG0006720,gene:HORVU.MOREX.r2.1HG0006800
1H-501976402	1H	501976402	4.28317e-06	0.00180933	5.36824	Intergenic	transcript:HORVU.MOREX.r2.1HG0070660.1,transcript:HORVU.MOREX.r2.1HG0070670.1	gene:HORVU.MOREX.r2.1HG0070660,gene:HORVU.MOREX.r2.1HG0070670
1H-18678110	1H	18678110	7.51195e-06	0.0028493	5.12425	Intergenic	transcript:HORVU.MOREX.r2.1HG0006720.1,transcript:HORVU.MOREX.r2.1HG0006800.1	gene:HORVU.MOREX.r2.1HG0006720,gene:HORVU.MOREX.r2.1HG0006800
1H-18678120	1H	18678120	7.51195e-06	0.0028493	5.12425	Intergenic	transcript:HORVU.MOREX.r2.1HG0006720.1,transcript:HORVU.MOREX.r2.1HG0006800.1	gene:HORVU.MOREX.r2.1HG0006720,gene:HORVU.MOREX.r2.1HG0006800
1H-507586352	1H	507586352	1.10366e-05	0.00378914	4.95717	Intergenic	transcript:HORVU.MOREX.r2.1HG0073280.1,transcript:HORVU.MOREX.r2.1HG0073300.1	gene:HORVU.MOREX.r2.1HG0073280,gene:HORVU.MOREX.r2.1HG0073300
1H-507586837	1H	507586837	1.10366e-05	0.00378914	4.95717	Intergenic	transcript:HORVU.MOREX.r2.1HG0073280.1,transcript:HORVU.MOREX.r2.1HG0073300.1	gene:HORVU.MOREX.r2.1HG0073280,gene:HORVU.MOREX.r2.1HG0073300
1H-507592193	1H	507592193	2.83467e-05	0.00762455	4.5475	Intergenic	transcript:HORVU.MOREX.r2.1HG0073280.1,transcript:HORVU.MOREX.r2.1HG0073300.1	gene:HORVU.MOREX.r2.1HG0073280,gene:HORVU.MOREX.r2.1HG0073300
1H-507592348	1H	507592348	2.83467e-05	0.00762455	4.5475	Intergenic	transcript:HORVU.MOREX.r2.1HG0073280.1,transcript:HORVU.MOREX.r2.1HG0073300.1	gene:HORVU.MOREX.r2.1HG0073280,gene:HORVU.MOREX.r2.1HG0073300
1H-469741367	1H	469741367	3.01584e-05	0.00773029	4.52059	Exon	transcript:HORVU.MOREX.r2.1HG0059930.1	gene:HORVU.MOREX.r2.1HG0059930
1H-441373127	1H	441373127	3.37497e-05	0.00830714	4.47173	SpliceSiteDonor;Upstream	transcript:HORVU.MOREX.r2.1HG0053910.1;transcript:HORVU.MOREX.r2.1HG0053900.1	gene:HORVU.MOREX.r2.1HG0053910;gene:HORVU.MOREX.r2.1HG0053900
1H-441379673	1H	441379673	3.37497e-05	0.00830714	4.47173	Intron	transcript:HORVU.MOREX.r2.1HG0053910.1	gene:HORVU.MOREX.r2.1HG0053910
1H-441380025	1H	441380025	3.37497e-05	0.00830714	4.47173	Intron	transcript:HORVU.MOREX.r2.1HG0053910.1	gene:HORVU.MOREX.r2.1HG0053910
1H-437992195	1H	437992195	3.67009e-05	0.00886143	4.43532	Exon	transcript:HORVU.MOREX.r2.1HG0053170.1	gene:HORVU.MOREX.r2.1HG0053170
1H-441366548	1H	441366548	5.27168e-05	0.0117995	4.27805	Intergenic	transcript:HORVU.MOREX.r2.1HG0053890.1,transcript:HORVU.MOREX.r2.1HG0053900.1	gene:HORVU.MOREX.r2.1HG0053890,gene:HORVU.MOREX.r2.1HG0053900
1H-441379425	1H	441379425	7.07217e-05	0.0144508	4.15045	Intron	transcript:HORVU.MOREX.r2.1HG0053910.1	gene:HORVU.MOREX.r2.1HG0053910
1H-441366420	1H	441366420	0.000141657	0.0242844	3.84876	Intergenic	transcript:HORVU.MOREX.r2.1HG0053890.1,transcript:HORVU.MOREX.r2.1HG0053900.1	gene:HORVU.MOREX.r2.1HG0053890,gene:HORVU.MOREX.r2.1HG0053900
1H-507589906	1H	507589906	0.000146032	0.0245652	3.83555	Intergenic	transcript:HORVU.MOREX.r2.1HG0073280.1,transcript:HORVU.MOREX.r2.1HG0073300.1	gene:HORVU.MOREX.r2.1HG0073280,gene:HORVU.MOREX.r2.1HG0073300
1H-431902028	1H	431902028	0.000155916	0.02552	3.80711	Intron	transcript:HORVU.MOREX.r2.1HG0052290.1	gene:HORVU.MOREX.r2.1HG0052290
1H-431902097	1H	431902097	0.000155916	0.02552	3.80711	Intron	transcript:HORVU.MOREX.r2.1HG0052290.1	gene:HORVU.MOREX.r2.1HG0052290
1H-431902171	1H	431902171	0.000155916	0.02552	3.80711	Intron	transcript:HORVU.MOREX.r2.1HG0052290.1	gene:HORVU.MOREX.r2.1HG0052290
1H-431902024	1H	431902024	0.000155916	0.02552	3.80711	Intron	transcript:HORVU.MOREX.r2.1HG0052290.1	gene:HORVU.MOREX.r2.1HG0052290
1H-431902162	1H	431902162	0.000155916	0.02552	3.80711	Intron	transcript:HORVU.MOREX.r2.1HG0052290.1	gene:HORVU.MOREX.r2.1HG0052290
1H-431902213	1H	431902213	0.000155916	0.02552	3.80711	Intron	transcript:HORVU.MOREX.r2.1HG0052290.1	gene:HORVU.MOREX.r2.1HG0052290
1H-431902299	1H	431902299	0.000155916	0.02552	3.80711	Intron	transcript:HORVU.MOREX.r2.1HG0052290.1	gene:HORVU.MOREX.r2.1HG0052290
1H-514243782	1H	514243782	0.000163634	0.0262409	3.78613	Exon	transcript:HORVU.MOREX.r2.1HG0075960.1	gene:HORVU.MOREX.r2.1HG0075960
1H-514243967	1H	514243967	0.000163634	0.0262409	3.78613	Intron	transcript:HORVU.MOREX.r2.1HG0075960.1	gene:HORVU.MOREX.r2.1HG0075960
1H-470680264	1H	470680264	0.000183524	0.0287039	3.73631	Intergenic;Upstream	transcript:HORVU.MOREX.r2.1HG0060030.1,transcript:HORVU.MOREX.r2.1HG0060050.1;transcript:HORVU.MOREX.r2.1HG0060030.1	gene:HORVU.MOREX.r2.1HG0060030,gene:HORVU.MOREX.r2.1HG0060050;gene:HORVU.MOREX.r2.1HG0060030
1H-470680635	1H	470680635	0.000218343	0.0321061	3.66086	Intergenic;Upstream	transcript:HORVU.MOREX.r2.1HG0060030.1,transcript:HORVU.MOREX.r2.1HG0060050.1;transcript:HORVU.MOREX.r2.1HG0060030.1	gene:HORVU.MOREX.r2.1HG0060030,gene:HORVU.MOREX.r2.1HG0060050;gene:HORVU.MOREX.r2.1HG0060030
1H-470680657	1H	470680657	0.000218343	0.0321061	3.66086	Intergenic;Upstream	transcript:HORVU.MOREX.r2.1HG0060030.1,transcript:HORVU.MOREX.r2.1HG0060050.1;transcript:HORVU.MOREX.r2.1HG0060030.1	gene:HORVU.MOREX.r2.1HG0060030,gene:HORVU.MOREX.r2.1HG0060050;gene:HORVU.MOREX.r2.1HG0060030
1H-508035234	1H	508035234	0.000244959	0.0352248	3.61091	Intergenic	transcript:HORVU.MOREX.r2.1HG0073350.1,transcript:HORVU.MOREX.r2.1HG0073360.1	gene:HORVU.MOREX.r2.1HG0073350,gene:HORVU.MOREX.r2.1HG0073360
1H-432087643	1H	432087643	0.000254872	0.0359566	3.59368	Downstream;Intergenic	transcript:HORVU.MOREX.r2.1HG0052310.1;transcript:HORVU.MOREX.r2.1HG0052310.1,transcript:HORVU.MOREX.r2.1HG0052320.1	gene:HORVU.MOREX.r2.1HG0052310;gene:HORVU.MOREX.r2.1HG0052310,gene:HORVU.MOREX.r2.1HG0052320
1H-468528943	1H	468528943	0.000263832	0.0369327	3.57867	Downstream;Intergenic	transcript:HORVU.MOREX.r2.1HG0059820.1;transcript:HORVU.MOREX.r2.1HG0059820.1,transcript:HORVU.MOREX.r2.1HG0059830.1	gene:HORVU.MOREX.r2.1HG0059820;gene:HORVU.MOREX.r2.1HG0059820,gene:HORVU.MOREX.r2.1HG0059830
1H-452544951	1H	452544951	0.000265234	0.0370879	3.57637	Intergenic	transcript:HORVU.MOREX.r2.1HG0056200.1,transcript:HORVU.MOREX.r2.1HG0056210.1	gene:HORVU.MOREX.r2.1HG0056200,gene:HORVU.MOREX.r2.1HG0056210
1H-470806260	1H	470806260	0.000269803	0.0375199	3.56895	Intergenic	transcript:HORVU.MOREX.r2.1HG0060030.1,transcript:HORVU.MOREX.r2.1HG0060050.1	gene:HORVU.MOREX.r2.1HG0060030,gene:HORVU.MOREX.r2.1HG0060050
1H-477095955	1H	477095955	0.000319415	0.0428662	3.49564	Intron	transcript:HORVU.MOREX.r2.1HG0061250.1	gene:HORVU.MOREX.r2.1HG0061250
1H-477398852	1H	477398852	0.000319415	0.0428662	3.49564	Intergenic;Upstream	transcript:HORVU.MOREX.r2.1HG0061270.1,transcript:HORVU.MOREX.r2.1HG0061280.1;transcript:HORVU.MOREX.r2.1HG0061280.1	gene:HORVU.MOREX.r2.1HG0061270,gene:HORVU.MOREX.r2.1HG0061280;gene:HORVU.MOREX.r2.1HG0061280
1H-477398868	1H	477398868	0.000319415	0.0428662	3.49564	Intergenic;Upstream	transcript:HORVU.MOREX.r2.1HG0061270.1,transcript:HORVU.MOREX.r2.1HG0061280.1;transcript:HORVU.MOREX.r2.1HG0061280.1	gene:HORVU.MOREX.r2.1HG0061270,gene:HORVU.MOREX.r2.1HG0061280;gene:HORVU.MOREX.r2.1HG0061280
1H-470806212	1H	470806212	0.000319766	0.042868	3.49517	Intergenic	transcript:HORVU.MOREX.r2.1HG0060030.1,transcript:HORVU.MOREX.r2.1HG0060050.1	gene:HORVU.MOREX.r2.1HG0060030,gene:HORVU.MOREX.r2.1HG0060050
1H-431902146	1H	431902146	0.000361077	0.0474028	3.4424	Intron	transcript:HORVU.MOREX.r2.1HG0052290.1	gene:HORVU.MOREX.r2.1HG0052290
2H-21077509	2H	21077509	2.7035e-13	5.80506e-10	12.5681	Downstream;Intergenic	transcript:HORVU.MOREX.r2.2HG0087160.1;transcript:HORVU.MOREX.r2.2HG0087150.1,transcript:HORVU.MOREX.r2.2HG0087160.1	gene:HORVU.MOREX.r2.2HG0087160;gene:HORVU.MOREX.r2.2HG0087150,gene:HORVU.MOREX.r2.2HG0087160
2H-19986410	2H	19986410	2.48165e-12	4.55642e-09	11.6053	Intergenic	transcript:HORVU.MOREX.r2.2HG0086890.1,transcript:HORVU.MOREX.r2.2HG0086910.1	gene:HORVU.MOREX.r2.2HG0086890,gene:HORVU.MOREX.r2.2HG0086910
2H-19705524	2H	19705524	2.48165e-12	4.55642e-09	11.6053	Exon	transcript:HORVU.MOREX.r2.2HG0086880.1	gene:HORVU.MOREX.r2.2HG0086880
2H-20101915	2H	20101915	2.48165e-12	4.55642e-09	11.6053	Intergenic	transcript:HORVU.MOREX.r2.2HG0086890.1,transcript:HORVU.MOREX.r2.2HG0086910.1	gene:HORVU.MOREX.r2.2HG0086890,gene:HORVU.MOREX.r2.2HG0086910
2H-17945703	2H	17945703	9.76583e-12	1.6496e-08	11.0103	Intron	transcript:HORVU.MOREX.r2.2HG0086310.1	gene:HORVU.MOREX.r2.2HG0086310
2H-17925932	2H	17925932	9.76583e-12	1.6496e-08	11.0103	Intergenic	transcript:HORVU.MOREX.r2.2HG0086280.1,transcript:HORVU.MOREX.r2.2HG0086300.1	gene:HORVU.MOREX.r2.2HG0086280,gene:HORVU.MOREX.r2.2HG0086300
2H-17945694	2H	17945694	9.76583e-12	1.6496e-08	11.0103	Intron	transcript:HORVU.MOREX.r2.2HG0086310.1	gene:HORVU.MOREX.r2.2HG0086310
2H-596695743	2H	596695743	1.65236e-11	2.55284e-08	10.7819	Intergenic	transcript:HORVU.MOREX.r2.2HG0155380.1,transcript:HORVU.MOREX.r2.2HG0155450.1	gene:HORVU.MOREX.r2.2HG0155380,gene:HORVU.MOREX.r2.2HG0155450
2H-596695755	2H	596695755	1.65236e-11	2.55284e-08	10.7819	Intergenic	transcript:HORVU.MOREX.r2.2HG0155380.1,transcript:HORVU.MOREX.r2.2HG0155450.1	gene:HORVU.MOREX.r2.2HG0155380,gene:HORVU.MOREX.r2.2HG0155450
2H-596695806	2H	596695806	1.65236e-11	2.55284e-08	10.7819	Intergenic	transcript:HORVU.MOREX.r2.2HG0155380.1,transcript:HORVU.MOREX.r2.2HG0155450.1	gene:HORVU.MOREX.r2.2HG0155380,gene:HORVU.MOREX.r2.2HG0155450
2H-596695745	2H	596695745	1.65236e-11	2.55284e-08	10.7819	Intergenic	transcript:HORVU.MOREX.r2.2HG0155380.1,transcript:HORVU.MOREX.r2.2HG0155450.1	gene:HORVU.MOREX.r2.2HG0155380,gene:HORVU.MOREX.r2.2HG0155450
2H-23143221	2H	23143221	3.58534e-11	5.22088e-08	10.4455	Upstream;Intergenic	transcript:HORVU.MOREX.r2.2HG0088000.1;transcript:HORVU.MOREX.r2.2HG0087980.1,transcript:HORVU.MOREX.r2.2HG0088000.1	gene:HORVU.MOREX.r2.2HG0088000;gene:HORVU.MOREX.r2.2HG0087980,gene:HORVU.MOREX.r2.2HG0088000
2H-23045732	2H	23045732	3.58534e-11	5.22088e-08	10.4455	Intergenic	transcript:HORVU.MOREX.r2.2HG0087950.1,transcript:HORVU.MOREX.r2.2HG0087980.1	gene:HORVU.MOREX.r2.2HG0087950,gene:HORVU.MOREX.r2.2HG0087980
2H-17906431	2H	17906431	5.90201e-11	8.30787e-08	10.229	Intergenic;Upstream;Downstream	transcript:HORVU.MOREX.r2.2HG0086260.1,transcript:HORVU.MOREX.r2.2HG0086270.1;transcript:HORVU.MOREX.r2.2HG0086260.1;transcript:HORVU.MOREX.r2.2HG0086270.1	gene:HORVU.MOREX.r2.2HG0086260,gene:HORVU.MOREX.r2.2HG0086270;gene:HORVU.MOREX.r2.2HG0086260;gene:HORVU.MOREX.r2.2HG0086270
2H-596555158	2H	596555158	1.35521e-10	1.82646e-07	9.86799	Intergenic	transcript:HORVU.MOREX.r2.2HG0155370.1,transcript:HORVU.MOREX.r2.2HG0155380.1	gene:HORVU.MOREX.r2.2HG0155370,gene:HORVU.MOREX.r2.2HG0155380
2H-23150267	2H	23150267	1.40599e-10	1.87496e-07	9.85202	Intron	transcript:HORVU.MOREX.r2.2HG0088010.1	gene:HORVU.MOREX.r2.2HG0088010
2H-16854054	2H	16854054	1.87857e-10	2.47906e-07	9.72617	Intron;Downstream;Downstream	transcript:HORVU.MOREX.r2.2HG0085950.1;transcript:HORVU.MOREX.r2.2HG0085940.1;transcript:HORVU.MOREX.r2.2HG0085930.1	gene:HORVU.MOREX.r2.2HG0085950;gene:HORVU.MOREX.r2.2HG0085940;gene:HORVU.MOREX.r2.2HG0085930
2H-18620716	2H	18620716	2.2822e-10	2.98067e-07	9.64165	SpliceSiteRegion	transcript:HORVU.MOREX.r2.2HG0086490.1	gene:HORVU.MOREX.r2.2HG0086490
2H-21051315	2H	21051315	1.61535e-09	1.89485e-06	8.79173	Intergenic	transcript:HORVU.MOREX.r2.2HG0087130.1,transcript:HORVU.MOREX.r2.2HG0087140.1	gene:HORVU.MOREX.r2.2HG0087130,gene:HORVU.MOREX.r2.2HG0087140
2H-21051314	2H	21051314	1.61535e-09	1.89485e-06	8.79173	Intergenic	transcript:HORVU.MOREX.r2.2HG0087130.1,transcript:HORVU.MOREX.r2.2HG0087140.1	gene:HORVU.MOREX.r2.2HG0087130,gene:HORVU.MOREX.r2.2HG0087140
2H-18490275	2H	18490275	3.28345e-09	3.64886e-06	8.48367	Gene	transcript:HORVU.MOREX.r2.2HG0086400.1	gene:HORVU.MOREX.r2.2HG0086400
2H-18522084	2H	18522084	3.28345e-09	3.64886e-06	8.48367	Gene	transcript:HORVU.MOREX.r2.2HG0086410.1	gene:HORVU.MOREX.r2.2HG0086410
2H-20824795	2H	20824795	8.00119e-09	8.66365e-06	8.09685	Intergenic	transcript:HORVU.MOREX.r2.2HG0087050.1,transcript:HORVU.MOREX.r2.2HG0087060.1	gene:HORVU.MOREX.r2.2HG0087050,gene:HORVU.MOREX.r2.2HG0087060
2H-22976308	2H	22976308	4.00894e-08	3.79015e-05	7.39697	Intergenic	transcript:HORVU.MOREX.r2.2HG0087930.1,transcript:HORVU.MOREX.r2.2HG0087940.1	gene:HORVU.MOREX.r2.2HG0087930,gene:HORVU.MOREX.r2.2HG0087940
2H-22976367	2H	22976367	4.00894e-08	3.79015e-05	7.39697	Intergenic	transcript:HORVU.MOREX.r2.2HG0087930.1,transcript:HORVU.MOREX.r2.2HG0087940.1	gene:HORVU.MOREX.r2.2HG0087930,gene:HORVU.MOREX.r2.2HG0087940
2H-22781911	2H	22781911	1.00821e-07	8.13546e-05	6.99645	Intergenic	transcript:HORVU.MOREX.r2.2HG0087850.1,transcript:HORVU.MOREX.r2.2HG0087880.1	gene:HORVU.MOREX.r2.2HG0087850,gene:HORVU.MOREX.r2.2HG0087880
2H-22707365	2H	22707365	1.00821e-07	8.13546e-05	6.99645	Intron	transcript:HORVU.MOREX.r2.2HG0087850.1	gene:HORVU.MOREX.r2.2HG0087850
2H-18764419	2H	18764419	1.06801e-07	8.45642e-05	6.97143	Intergenic	transcript:HORVU.MOREX.r2.2HG0086520.1,transcript:HORVU.MOREX.r2.2HG0086530.1	gene:HORVU.MOREX.r2.2HG0086520,gene:HORVU.MOREX.r2.2HG0086530
2H-18672043	2H	18672043	1.06801e-07	8.45642e-05	6.97143	Upstream;Intergenic	transcript:HORVU.MOREX.r2.2HG0086520.1;transcript:HORVU.MOREX.r2.2HG0086500.1,transcript:HORVU.MOREX.r2.2HG0086520.1	gene:HORVU.MOREX.r2.2HG0086520;gene:HORVU.MOREX.r2.2HG0086500,gene:HORVU.MOREX.r2.2HG0086520
2H-649371633	2H	649371633	1.4161e-07	0.000110742	6.84891	Intergenic	transcript:HORVU.MOREX.r2.2HG0171640.1,transcript:HORVU.MOREX.r2.2HG0171650.1	gene:HORVU.MOREX.r2.2HG0171640,gene:HORVU.MOREX.r2.2HG0171650
2H-203940133	2H	203940133	1.84871e-07	0.000141089	6.73313	Intergenic	transcript:HORVU.MOREX.r2.2HG0114720.1,transcript:HORVU.MOREX.r2.2HG0114730.1	gene:HORVU.MOREX.r2.2HG0114720,gene:HORVU.MOREX.r2.2HG0114730
2H-18807414	2H	18807414	2.49714e-07	0.000180774	6.60256	Intergenic	transcript:HORVU.MOREX.r2.2HG0086530.1,transcript:HORVU.MOREX.r2.2HG0086540.1	gene:HORVU.MOREX.r2.2HG0086530,gene:HORVU.MOREX.r2.2HG0086540
2H-17720657	2H	17720657	3.02763e-07	0.000217932	6.5189	Intergenic	transcript:HORVU.MOREX.r2.2HG0086140.1,transcript:HORVU.MOREX.r2.2HG0086150.1	gene:HORVU.MOREX.r2.2HG0086140,gene:HORVU.MOREX.r2.2HG0086150
2H-23259336	2H	23259336	5.64249e-07	0.000372307	6.24853	SpliceSiteDonor	transcript:HORVU.MOREX.r2.2HG0088050.1	gene:HORVU.MOREX.r2.2HG0088050
2H-587365463	2H	587365463	6.69339e-07	0.000413642	6.17435	Intergenic	transcript:HORVU.MOREX.r2.2HG0154040.1,transcript:HORVU.MOREX.r2.2HG0154050.1	gene:HORVU.MOREX.r2.2HG0154040,gene:HORVU.MOREX.r2.2HG0154050
2H-587365764	2H	587365764	6.69339e-07	0.000413642	6.17435	Intergenic	transcript:HORVU.MOREX.r2.2HG0154040.1,transcript:HORVU.MOREX.r2.2HG0154050.1	gene:HORVU.MOREX.r2.2HG0154040,gene:HORVU.MOREX.r2.2HG0154050
2H-588252050	2H	588252050	6.69339e-07	0.000413642	6.17435	Intergenic	transcript:HORVU.MOREX.r2.2HG0154090.1,transcript:HORVU.MOREX.r2.2HG0154130.1	gene:HORVU.MOREX.r2.2HG0154090,gene:HORVU.MOREX.r2.2HG0154130
2H-588901431	2H	588901431	6.69339e-07	0.000413642	6.17435	Gene	transcript:HORVU.MOREX.r2.2HG0154160.1	gene:HORVU.MOREX.r2.2HG0154160
2H-589130512	2H	589130512	6.69339e-07	0.000413642	6.17435	Intergenic;Downstream	transcript:HORVU.MOREX.r2.2HG0154180.1,transcript:HORVU.MOREX.r2.2HG0154190.1;transcript:HORVU.MOREX.r2.2HG0154180.1	gene:HORVU.MOREX.r2.2HG0154180,gene:HORVU.MOREX.r2.2HG0154190;gene:HORVU.MOREX.r2.2HG0154180
2H-587365439	2H	587365439	6.69339e-07	0.000413642	6.17435	Intergenic	transcript:HORVU.MOREX.r2.2HG0154040.1,transcript:HORVU.MOREX.r2.2HG0154050.1	gene:HORVU.MOREX.r2.2HG0154040,gene:HORVU.MOREX.r2.2HG0154050
2H-588252511	2H	588252511	6.69339e-07	0.000413642	6.17435	Intergenic	transcript:HORVU.MOREX.r2.2HG0154090.1,transcript:HORVU.MOREX.r2.2HG0154130.1	gene:HORVU.MOREX.r2.2HG0154090,gene:HORVU.MOREX.r2.2HG0154130
2H-589574398	2H	589574398	6.69339e-07	0.000413642	6.17435	Intergenic	transcript:HORVU.MOREX.r2.2HG0154220.1,transcript:HORVU.MOREX.r2.2HG0154240.1	gene:HORVU.MOREX.r2.2HG0154220,gene:HORVU.MOREX.r2.2HG0154240
2H-589610974	2H	589610974	6.69339e-07	0.000413642	6.17435	Exon	transcript:HORVU.MOREX.r2.2HG0154240.1	gene:HORVU.MOREX.r2.2HG0154240
2H-21051695	2H	21051695	6.73904e-07	0.000414441	6.1714	Intergenic	transcript:HORVU.MOREX.r2.2HG0087130.1,transcript:HORVU.MOREX.r2.2HG0087140.1	gene:HORVU.MOREX.r2.2HG0087130,gene:HORVU.MOREX.r2.2HG0087140
2H-20865652	2H	20865652	6.95851e-07	0.000425871	6.15748	Intergenic;Downstream	transcript:HORVU.MOREX.r2.2HG0087070.1,transcript:HORVU.MOREX.r2.2HG0087080.1;transcript:HORVU.MOREX.r2.2HG0087080.1	gene:HORVU.MOREX.r2.2HG0087070,gene:HORVU.MOREX.r2.2HG0087080;gene:HORVU.MOREX.r2.2HG0087080
2H-596656114	2H	596656114	7.44916e-07	0.000447257	6.12789	Upstream;Intergenic	transcript:HORVU.MOREX.r2.2HG0155380.1;transcript:HORVU.MOREX.r2.2HG0155370.1,transcript:HORVU.MOREX.r2.2HG0155380.1	gene:HORVU.MOREX.r2.2HG0155380;gene:HORVU.MOREX.r2.2HG0155370,gene:HORVU.MOREX.r2.2HG0155380
2H-596659200	2H	596659200	7.44916e-07	0.000447257	6.12789	Gene	transcript:HORVU.MOREX.r2.2HG0155380.1	gene:HORVU.MOREX.r2.2HG0155380
2H-41125170	2H	41125170	8.80925e-07	0.000516675	6.05506	Intergenic	transcript:HORVU.MOREX.r2.2HG0092920.1,transcript:HORVU.MOREX.r2.2HG0092930.1	gene:HORVU.MOREX.r2.2HG0092920,gene:HORVU.MOREX.r2.2HG0092930
2H-41124865	2H	41124865	8.80925e-07	0.000516675	6.05506	Intergenic	transcript:HORVU.MOREX.r2.2HG0092920.1,transcript:HORVU.MOREX.r2.2HG0092930.1	gene:HORVU.MOREX.r2.2HG0092920,gene:HORVU.MOREX.r2.2HG0092930
2H-649888766	2H	649888766	1.24581e-06	0.000707748	5.90455	Intergenic	transcript:HORVU.MOREX.r2.2HG0171830.1,transcript:HORVU.MOREX.r2.2HG0171850.1	gene:HORVU.MOREX.r2.2HG0171830,gene:HORVU.MOREX.r2.2HG0171850
2H-17720390	2H	17720390	1.40383e-06	0.000773249	5.85268	Intergenic	transcript:HORVU.MOREX.r2.2HG0086140.1,transcript:HORVU.MOREX.r2.2HG0086150.1	gene:HORVU.MOREX.r2.2HG0086140,gene:HORVU.MOREX.r2.2HG0086150
2H-17925966	2H	17925966	1.4385e-06	0.000788912	5.84209	Intergenic	transcript:HORVU.MOREX.r2.2HG0086280.1,transcript:HORVU.MOREX.r2.2HG0086300.1	gene:HORVU.MOREX.r2.2HG0086280,gene:HORVU.MOREX.r2.2HG0086300
2H-588344153	2H	588344153	1.56871e-06	0.0008421	5.80446	Intergenic	transcript:HORVU.MOREX.r2.2HG0154090.1,transcript:HORVU.MOREX.r2.2HG0154130.1	gene:HORVU.MOREX.r2.2HG0154090,gene:HORVU.MOREX.r2.2HG0154130
2H-588344159	2H	588344159	1.56871e-06	0.0008421	5.80446	Intergenic	transcript:HORVU.MOREX.r2.2HG0154090.1,transcript:HORVU.MOREX.r2.2HG0154130.1	gene:HORVU.MOREX.r2.2HG0154090,gene:HORVU.MOREX.r2.2HG0154130
2H-588344174	2H	588344174	1.56871e-06	0.0008421	5.80446	Intergenic	transcript:HORVU.MOREX.r2.2HG0154090.1,transcript:HORVU.MOREX.r2.2HG0154130.1	gene:HORVU.MOREX.r2.2HG0154090,gene:HORVU.MOREX.r2.2HG0154130
2H-590420242	2H	590420242	1.56871e-06	0.0008421	5.80446	Intron	transcript:HORVU.MOREX.r2.2HG0154310.1	gene:HORVU.MOREX.r2.2HG0154310
2H-588344615	2H	588344615	1.56871e-06	0.0008421	5.80446	Upstream;Intergenic	transcript:HORVU.MOREX.r2.2HG0154130.1;transcript:HORVU.MOREX.r2.2HG0154090.1,transcript:HORVU.MOREX.r2.2HG0154130.1	gene:HORVU.MOREX.r2.2HG0154130;gene:HORVU.MOREX.r2.2HG0154090,gene:HORVU.MOREX.r2.2HG0154130
2H-18959134	2H	18959134	1.86552e-06	0.000930463	5.7292	Intergenic;Upstream	transcript:HORVU.MOREX.r2.2HG0086610.1,transcript:HORVU.MOREX.r2.2HG0086620.1;transcript:HORVU.MOREX.r2.2HG0086620.1	gene:HORVU.MOREX.r2.2HG0086610,gene:HORVU.MOREX.r2.2HG0086620;gene:HORVU.MOREX.r2.2HG0086620
2H-23362456	2H	23362456	2.60358e-06	0.0012596	5.58443	Downstream;Intergenic	transcript:HORVU.MOREX.r2.2HG0088100.1;transcript:HORVU.MOREX.r2.2HG0088100.1,transcript:HORVU.MOREX.r2.2HG0088160.1	gene:HORVU.MOREX.r2.2HG0088100;gene:HORVU.MOREX.r2.2HG0088100,gene:HORVU.MOREX.r2.2HG0088160
2H-304506843	2H	304506843	3.30953e-06	0.00151794	5.48023	Intergenic	transcript:HORVU.MOREX.r2.2HG0121940.1,transcript:HORVU.MOREX.r2.2HG0122020.1	gene:HORVU.MOREX.r2.2HG0121940,gene:HORVU.MOREX.r2.2HG0122020
2H-649324350	2H	649324350	3.56909e-06	0.00159453	5.44744	Intron;Upstream	transcript:HORVU.MOREX.r2.2HG0171620.1;transcript:HORVU.MOREX.r2.2HG0171630.1	gene:HORVU.MOREX.r2.2HG0171620;gene:HORVU.MOREX.r2.2HG0171630
2H-19985971	2H	19985971	3.98871e-06	0.00172463	5.39917	Intergenic	transcript:HORVU.MOREX.r2.2HG0086890.1,transcript:HORVU.MOREX.r2.2HG0086910.1	gene:HORVU.MOREX.r2.2HG0086890,gene:HORVU.MOREX.r2.2HG0086910
2H-92730854	2H	92730854	4.04877e-06	0.00173212	5.39268	Intergenic;Upstream;Downstream	transcript:HORVU.MOREX.r2.2HG0102240.1,transcript:HORVU.MOREX.r2.2HG0102250.1;transcript:HORVU.MOREX.r2.2HG0102260.1;transcript:HORVU.MOREX.r2.2HG0102250.1	gene:HORVU.MOREX.r2.2HG0102240,gene:HORVU.MOREX.r2.2HG0102250;gene:HORVU.MOREX.r2.2HG0102260;gene:HORVU.MOREX.r2.2HG0102250
2H-650867655	2H	650867655	4.31258e-06	0.00180933	5.36526	Downstream;Intergenic;Downstream	transcript:HORVU.MOREX.r2.2HG0172120.1;transcript:HORVU.MOREX.r2.2HG0172110.1,transcript:HORVU.MOREX.r2.2HG0172120.1;transcript:HORVU.MOREX.r2.2HG0172140.1	gene:HORVU.MOREX.r2.2HG0172120;gene:HORVU.MOREX.r2.2HG0172110,gene:HORVU.MOREX.r2.2HG0172120;gene:HORVU.MOREX.r2.2HG0172140
2H-650867684	2H	650867684	4.31258e-06	0.00180933	5.36526	Downstream;Intergenic;Downstream	transcript:HORVU.MOREX.r2.2HG0172120.1;transcript:HORVU.MOREX.r2.2HG0172110.1,transcript:HORVU.MOREX.r2.2HG0172120.1;transcript:HORVU.MOREX.r2.2HG0172140.1	gene:HORVU.MOREX.r2.2HG0172120;gene:HORVU.MOREX.r2.2HG0172110,gene:HORVU.MOREX.r2.2HG0172120;gene:HORVU.MOREX.r2.2HG0172140
2H-650867695	2H	650867695	4.31258e-06	0.00180933	5.36526	Intergenic;Downstream;Downstream	transcript:HORVU.MOREX.r2.2HG0172110.1,transcript:HORVU.MOREX.r2.2HG0172120.1;transcript:HORVU.MOREX.r2.2HG0172140.1;transcript:HORVU.MOREX.r2.2HG0172120.1	gene:HORVU.MOREX.r2.2HG0172110,gene:HORVU.MOREX.r2.2HG0172120;gene:HORVU.MOREX.r2.2HG0172140;gene:HORVU.MOREX.r2.2HG0172120
2H-29252063	2H	29252063	4.6279e-06	0.0019286	5.33462	Intron	transcript:HORVU.MOREX.r2.2HG0090250.1	gene:HORVU.MOREX.r2.2HG0090250
2H-18958774	2H	18958774	5.30493e-06	0.00212679	5.27532	Intergenic;Upstream	transcript:HORVU.MOREX.r2.2HG0086610.1,transcript:HORVU.MOREX.r2.2HG0086620.1;transcript:HORVU.MOREX.r2.2HG0086620.1	gene:HORVU.MOREX.r2.2HG0086610,gene:HORVU.MOREX.r2.2HG0086620;gene:HORVU.MOREX.r2.2HG0086620
2H-23274466	2H	23274466	5.50984e-06	0.00220197	5.25886	Intergenic;Downstream;Upstream	transcript:HORVU.MOREX.r2.2HG0088070.1,transcript:HORVU.MOREX.r2.2HG0088080.1;transcript:HORVU.MOREX.r2.2HG0088080.1;transcript:HORVU.MOREX.r2.2HG0088070.1	gene:HORVU.MOREX.r2.2HG0088070,gene:HORVU.MOREX.r2.2HG0088080;gene:HORVU.MOREX.r2.2HG0088080;gene:HORVU.MOREX.r2.2HG0088070
2H-589574375	2H	589574375	6.32208e-06	0.00248735	5.19914	Intergenic	transcript:HORVU.MOREX.r2.2HG0154220.1,transcript:HORVU.MOREX.r2.2HG0154240.1	gene:HORVU.MOREX.r2.2HG0154220,gene:HORVU.MOREX.r2.2HG0154240
2H-649210412	2H	649210412	6.67121e-06	0.0025767	5.1758	Intergenic	transcript:HORVU.MOREX.r2.2HG0171440.1,transcript:HORVU.MOREX.r2.2HG0171540.1	gene:HORVU.MOREX.r2.2HG0171440,gene:HORVU.MOREX.r2.2HG0171540
2H-588344535	2H	588344535	6.91909e-06	0.00265624	5.15995	Intergenic;Upstream	transcript:HORVU.MOREX.r2.2HG0154090.1,transcript:HORVU.MOREX.r2.2HG0154130.1;transcript:HORVU.MOREX.r2.2HG0154130.1	gene:HORVU.MOREX.r2.2HG0154090,gene:HORVU.MOREX.r2.2HG0154130;gene:HORVU.MOREX.r2.2HG0154130
2H-649210363	2H	649210363	8.02469e-06	0.00302567	5.09557	Intergenic	transcript:HORVU.MOREX.r2.2HG0171440.1,transcript:HORVU.MOREX.r2.2HG0171540.1	gene:HORVU.MOREX.r2.2HG0171440,gene:HORVU.MOREX.r2.2HG0171540
2H-17720369	2H	17720369	8.16291e-06	0.003027	5.08815	Intergenic	transcript:HORVU.MOREX.r2.2HG0086140.1,transcript:HORVU.MOREX.r2.2HG0086150.1	gene:HORVU.MOREX.r2.2HG0086140,gene:HORVU.MOREX.r2.2HG0086150
2H-587745944	2H	587745944	8.78006e-06	0.00316	5.0565	Intergenic	transcript:HORVU.MOREX.r2.2HG0154070.1,transcript:HORVU.MOREX.r2.2HG0154080.1	gene:HORVU.MOREX.r2.2HG0154070,gene:HORVU.MOREX.r2.2HG0154080
2H-18807127	2H	18807127	8.86971e-06	0.00318322	5.05209	Intergenic	transcript:HORVU.MOREX.r2.2HG0086530.1,transcript:HORVU.MOREX.r2.2HG0086540.1	gene:HORVU.MOREX.r2.2HG0086530,gene:HORVU.MOREX.r2.2HG0086540
2H-649054641	2H	649054641	9.98636e-06	0.00348524	5.00059	Downstream;Intergenic	transcript:HORVU.MOREX.r2.2HG0171440.1;transcript:HORVU.MOREX.r2.2HG0171420.1,transcript:HORVU.MOREX.r2.2HG0171440.1	gene:HORVU.MOREX.r2.2HG0171440;gene:HORVU.MOREX.r2.2HG0171420,gene:HORVU.MOREX.r2.2HG0171440
2H-588344497	2H	588344497	1.02056e-05	0.00355198	4.99116	Upstream;Intergenic	transcript:HORVU.MOREX.r2.2HG0154130.1;transcript:HORVU.MOREX.r2.2HG0154090.1,transcript:HORVU.MOREX.r2.2HG0154130.1	gene:HORVU.MOREX.r2.2HG0154130;gene:HORVU.MOREX.r2.2HG0154090,gene:HORVU.MOREX.r2.2HG0154130
2H-648788547	2H	648788547	1.14089e-05	0.00384402	4.94276	Intergenic;Upstream	transcript:HORVU.MOREX.r2.2HG0171370.1,transcript:HORVU.MOREX.r2.2HG0171380.1;transcript:HORVU.MOREX.r2.2HG0171380.1	gene:HORVU.MOREX.r2.2HG0171370,gene:HORVU.MOREX.r2.2HG0171380;gene:HORVU.MOREX.r2.2HG0171380
2H-648788658	2H	648788658	1.14089e-05	0.00384402	4.94276	Intergenic;Upstream	transcript:HORVU.MOREX.r2.2HG0171370.1,transcript:HORVU.MOREX.r2.2HG0171380.1;transcript:HORVU.MOREX.r2.2HG0171380.1	gene:HORVU.MOREX.r2.2HG0171370,gene:HORVU.MOREX.r2.2HG0171380;gene:HORVU.MOREX.r2.2HG0171380
2H-648788659	2H	648788659	1.14089e-05	0.00384402	4.94276	Intergenic;Upstream	transcript:HORVU.MOREX.r2.2HG0171370.1,transcript:HORVU.MOREX.r2.2HG0171380.1;transcript:HORVU.MOREX.r2.2HG0171380.1	gene:HORVU.MOREX.r2.2HG0171370,gene:HORVU.MOREX.r2.2HG0171380;gene:HORVU.MOREX.r2.2HG0171380
2H-648788707	2H	648788707	1.14089e-05	0.00384402	4.94276	Intergenic;Upstream	transcript:HORVU.MOREX.r2.2HG0171370.1,transcript:HORVU.MOREX.r2.2HG0171380.1;transcript:HORVU.MOREX.r2.2HG0171380.1	gene:HORVU.MOREX.r2.2HG0171370,gene:HORVU.MOREX.r2.2HG0171380;gene:HORVU.MOREX.r2.2HG0171380
2H-648788715	2H	648788715	1.14089e-05	0.00384402	4.94276	Intergenic;Upstream	transcript:HORVU.MOREX.r2.2HG0171370.1,transcript:HORVU.MOREX.r2.2HG0171380.1;transcript:HORVU.MOREX.r2.2HG0171380.1	gene:HORVU.MOREX.r2.2HG0171370,gene:HORVU.MOREX.r2.2HG0171380;gene:HORVU.MOREX.r2.2HG0171380
2H-648788716	2H	648788716	1.14089e-05	0.00384402	4.94276	Upstream;Intergenic	transcript:HORVU.MOREX.r2.2HG0171380.1;transcript:HORVU.MOREX.r2.2HG0171370.1,transcript:HORVU.MOREX.r2.2HG0171380.1	gene:HORVU.MOREX.r2.2HG0171380;gene:HORVU.MOREX.r2.2HG0171370,gene:HORVU.MOREX.r2.2HG0171380
2H-20865747	2H	20865747	1.17533e-05	0.0038877	4.92984	Intergenic;Downstream	transcript:HORVU.MOREX.r2.2HG0087070.1,transcript:HORVU.MOREX.r2.2HG0087080.1;transcript:HORVU.MOREX.r2.2HG0087080.1	gene:HORVU.MOREX.r2.2HG0087070,gene:HORVU.MOREX.r2.2HG0087080;gene:HORVU.MOREX.r2.2HG0087080
2H-25784038	2H	25784038	1.18575e-05	0.00391194	4.92601	Intergenic;Upstream	transcript:HORVU.MOREX.r2.2HG0089140.1,transcript:HORVU.MOREX.r2.2HG0089150.1;transcript:HORVU.MOREX.r2.2HG0089140.1	gene:HORVU.MOREX.r2.2HG0089140,gene:HORVU.MOREX.r2.2HG0089150;gene:HORVU.MOREX.r2.2HG0089140
2H-651670463	2H	651670463	1.3374e-05	0.00432275	4.87374	Intergenic	transcript:HORVU.MOREX.r2.2HG0172480.1,transcript:HORVU.MOREX.r2.2HG0172490.1	gene:HORVU.MOREX.r2.2HG0172480,gene:HORVU.MOREX.r2.2HG0172490
2H-17926057	2H	17926057	1.38097e-05	0.00442913	4.85982	Intergenic	transcript:HORVU.MOREX.r2.2HG0086280.1,transcript:HORVU.MOREX.r2.2HG0086300.1	gene:HORVU.MOREX.r2.2HG0086280,gene:HORVU.MOREX.r2.2HG0086300
2H-650888394	2H	650888394	1.4222e-05	0.00454986	4.84704	Intron	transcript:HORVU.MOREX.r2.2HG0172200.1	gene:HORVU.MOREX.r2.2HG0172200
2H-23510832	2H	23510832	1.55679e-05	0.00485978	4.80777	Exon	transcript:HORVU.MOREX.r2.2HG0088180.1	gene:HORVU.MOREX.r2.2HG0088180
2H-23511119	2H	23511119	1.55679e-05	0.00485978	4.80777	Exon	transcript:HORVU.MOREX.r2.2HG0088180.1	gene:HORVU.MOREX.r2.2HG0088180
2H-20102239	2H	20102239	1.66971e-05	0.00515929	4.77736	Intergenic	transcript:HORVU.MOREX.r2.2HG0086890.1,transcript:HORVU.MOREX.r2.2HG0086910.1	gene:HORVU.MOREX.r2.2HG0086890,gene:HORVU.MOREX.r2.2HG0086910
2H-649255271	2H	649255271	1.69404e-05	0.00522172	4.77108	Upstream;Intergenic	transcript:HORVU.MOREX.r2.2HG0171560.1;transcript:HORVU.MOREX.r2.2HG0171560.1,transcript:HORVU.MOREX.r2.2HG0171570.1	gene:HORVU.MOREX.r2.2HG0171560;gene:HORVU.MOREX.r2.2HG0171560,gene:HORVU.MOREX.r2.2HG0171570
2H-18620654	2H	18620654	1.70023e-05	0.00522434	4.76949	Intron	transcript:HORVU.MOREX.r2.2HG0086490.1	gene:HORVU.MOREX.r2.2HG0086490
2H-648788492	2H	648788492	1.70726e-05	0.00522434	4.7677	Intergenic;Upstream	transcript:HORVU.MOREX.r2.2HG0171370.1,transcript:HORVU.MOREX.r2.2HG0171380.1;transcript:HORVU.MOREX.r2.2HG0171380.1	gene:HORVU.MOREX.r2.2HG0171370,gene:HORVU.MOREX.r2.2HG0171380;gene:HORVU.MOREX.r2.2HG0171380
2H-648788493	2H	648788493	1.70726e-05	0.00522434	4.7677	Intergenic;Upstream	transcript:HORVU.MOREX.r2.2HG0171370.1,transcript:HORVU.MOREX.r2.2HG0171380.1;transcript:HORVU.MOREX.r2.2HG0171380.1	gene:HORVU.MOREX.r2.2HG0171370,gene:HORVU.MOREX.r2.2HG0171380;gene:HORVU.MOREX.r2.2HG0171380
2H-590359495	2H	590359495	1.87191e-05	0.00567317	4.72771	Intergenic;Upstream	transcript:HORVU.MOREX.r2.2HG0154250.1,transcript:HORVU.MOREX.r2.2HG0154290.1;transcript:HORVU.MOREX.r2.2HG0154290.1	gene:HORVU.MOREX.r2.2HG0154250,gene:HORVU.MOREX.r2.2HG0154290;gene:HORVU.MOREX.r2.2HG0154290
2H-29332736	2H	29332736	1.87633e-05	0.00567317	4.72669	Intergenic	transcript:HORVU.MOREX.r2.2HG0090300.1,transcript:HORVU.MOREX.r2.2HG0090320.1	gene:HORVU.MOREX.r2.2HG0090300,gene:HORVU.MOREX.r2.2HG0090320
2H-588344681	2H	588344681	1.91448e-05	0.00577475	4.71795	Intergenic;Upstream	transcript:HORVU.MOREX.r2.2HG0154090.1,transcript:HORVU.MOREX.r2.2HG0154130.1;transcript:HORVU.MOREX.r2.2HG0154130.1	gene:HORVU.MOREX.r2.2HG0154090,gene:HORVU.MOREX.r2.2HG0154130;gene:HORVU.MOREX.r2.2HG0154130
2H-587750723	2H	587750723	2.06437e-05	0.00615361	4.68521	Intergenic	transcript:HORVU.MOREX.r2.2HG0154070.1,transcript:HORVU.MOREX.r2.2HG0154080.1	gene:HORVU.MOREX.r2.2HG0154070,gene:HORVU.MOREX.r2.2HG0154080
2H-18671826	2H	18671826	2.1003e-05	0.00624603	4.67772	Intergenic;Upstream	transcript:HORVU.MOREX.r2.2HG0086500.1,transcript:HORVU.MOREX.r2.2HG0086520.1;transcript:HORVU.MOREX.r2.2HG0086520.1	gene:HORVU.MOREX.r2.2HG0086500,gene:HORVU.MOREX.r2.2HG0086520;gene:HORVU.MOREX.r2.2HG0086520
2H-221138696	2H	221138696	2.15799e-05	0.00635788	4.66595	Intergenic	transcript:HORVU.MOREX.r2.2HG0116530.1,transcript:HORVU.MOREX.r2.2HG0116600.1	gene:HORVU.MOREX.r2.2HG0116530,gene:HORVU.MOREX.r2.2HG0116600
2H-221138724	2H	221138724	2.15799e-05	0.00635788	4.66595	Intergenic	transcript:HORVU.MOREX.r2.2HG0116530.1,transcript:HORVU.MOREX.r2.2HG0116600.1	gene:HORVU.MOREX.r2.2HG0116530,gene:HORVU.MOREX.r2.2HG0116600
2H-598779645	2H	598779645	2.21476e-05	0.00646416	4.65467	Gene	transcript:HORVU.MOREX.r2.2HG0155680.1	gene:HORVU.MOREX.r2.2HG0155680
2H-598779473	2H	598779473	2.21476e-05	0.00646416	4.65467	Exon	transcript:HORVU.MOREX.r2.2HG0155680.1	gene:HORVU.MOREX.r2.2HG0155680
2H-598779497	2H	598779497	2.21476e-05	0.00646416	4.65467	Intron	transcript:HORVU.MOREX.r2.2HG0155680.1	gene:HORVU.MOREX.r2.2HG0155680
2H-650870136	2H	650870136	2.42524e-05	0.00688347	4.61525	Upstream;Intron;Upstream	transcript:HORVU.MOREX.r2.2HG0172150.1;transcript:HORVU.MOREX.r2.2HG0172140.1;transcript:HORVU.MOREX.r2.2HG0172120.1	gene:HORVU.MOREX.r2.2HG0172150;gene:HORVU.MOREX.r2.2HG0172140;gene:HORVU.MOREX.r2.2HG0172120
2H-650873695	2H	650873695	2.42524e-05	0.00688347	4.61525	Intron;Upstream	transcript:HORVU.MOREX.r2.2HG0172150.1;transcript:HORVU.MOREX.r2.2HG0172160.1	gene:HORVU.MOREX.r2.2HG0172150;gene:HORVU.MOREX.r2.2HG0172160
2H-649371604	2H	649371604	2.42524e-05	0.00688347	4.61525	Intergenic	transcript:HORVU.MOREX.r2.2HG0171640.1,transcript:HORVU.MOREX.r2.2HG0171650.1	gene:HORVU.MOREX.r2.2HG0171640,gene:HORVU.MOREX.r2.2HG0171650
2H-651034653	2H	651034653	2.42524e-05	0.00688347	4.61525	Intron	transcript:HORVU.MOREX.r2.2HG0172230.1	gene:HORVU.MOREX.r2.2HG0172230
2H-23146483	2H	23146483	2.5157e-05	0.00706667	4.59934	Intron;Upstream	transcript:HORVU.MOREX.r2.2HG0088000.1;transcript:HORVU.MOREX.r2.2HG0088010.1	gene:HORVU.MOREX.r2.2HG0088000;gene:HORVU.MOREX.r2.2HG0088010
2H-590359520	2H	590359520	2.52352e-05	0.00707294	4.59799	Upstream;Intergenic	transcript:HORVU.MOREX.r2.2HG0154290.1;transcript:HORVU.MOREX.r2.2HG0154250.1,transcript:HORVU.MOREX.r2.2HG0154290.1	gene:HORVU.MOREX.r2.2HG0154290;gene:HORVU.MOREX.r2.2HG0154250,gene:HORVU.MOREX.r2.2HG0154290
2H-203694808	2H	203694808	2.64224e-05	0.00730715	4.57803	Upstream;Intron	transcript:HORVU.MOREX.r2.2HG0114710.1;transcript:HORVU.MOREX.r2.2HG0114700.1	gene:HORVU.MOREX.r2.2HG0114710;gene:HORVU.MOREX.r2.2HG0114700
2H-203940386	2H	203940386	2.64746e-05	0.00730715	4.57717	Intergenic	transcript:HORVU.MOREX.r2.2HG0114720.1,transcript:HORVU.MOREX.r2.2HG0114730.1	gene:HORVU.MOREX.r2.2HG0114720,gene:HORVU.MOREX.r2.2HG0114730
2H-202862761	2H	202862761	2.76291e-05	0.00751037	4.55863	Intergenic;Upstream	transcript:HORVU.MOREX.r2.2HG0114520.1,transcript:HORVU.MOREX.r2.2HG0114530.1;transcript:HORVU.MOREX.r2.2HG0114530.1	gene:HORVU.MOREX.r2.2HG0114520,gene:HORVU.MOREX.r2.2HG0114530;gene:HORVU.MOREX.r2.2HG0114530
2H-202862801	2H	202862801	2.76291e-05	0.00751037	4.55863	Upstream;Intergenic	transcript:HORVU.MOREX.r2.2HG0114530.1;transcript:HORVU.MOREX.r2.2HG0114520.1,transcript:HORVU.MOREX.r2.2HG0114530.1	gene:HORVU.MOREX.r2.2HG0114530;gene:HORVU.MOREX.r2.2HG0114520,gene:HORVU.MOREX.r2.2HG0114530
2H-598820726	2H	598820726	2.87061e-05	0.0076937	4.54203	Intron	transcript:HORVU.MOREX.r2.2HG0155690.1	gene:HORVU.MOREX.r2.2HG0155690
2H-22700171	2H	22700171	2.88493e-05	0.00771063	4.53986	Intergenic;Downstream	transcript:HORVU.MOREX.r2.2HG0087830.1,transcript:HORVU.MOREX.r2.2HG0087850.1;transcript:HORVU.MOREX.r2.2HG0087850.1	gene:HORVU.MOREX.r2.2HG0087830,gene:HORVU.MOREX.r2.2HG0087850;gene:HORVU.MOREX.r2.2HG0087850
2H-648788564	2H	648788564	3.02653e-05	0.00773029	4.51905	Intergenic;Upstream	transcript:HORVU.MOREX.r2.2HG0171370.1,transcript:HORVU.MOREX.r2.2HG0171380.1;transcript:HORVU.MOREX.r2.2HG0171380.1	gene:HORVU.MOREX.r2.2HG0171370,gene:HORVU.MOREX.r2.2HG0171380;gene:HORVU.MOREX.r2.2HG0171380
2H-648788683	2H	648788683	3.02653e-05	0.00773029	4.51905	Upstream;Intergenic	transcript:HORVU.MOREX.r2.2HG0171380.1;transcript:HORVU.MOREX.r2.2HG0171370.1,transcript:HORVU.MOREX.r2.2HG0171380.1	gene:HORVU.MOREX.r2.2HG0171380;gene:HORVU.MOREX.r2.2HG0171370,gene:HORVU.MOREX.r2.2HG0171380
2H-648918108	2H	648918108	3.02653e-05	0.00773029	4.51905	Intergenic	transcript:HORVU.MOREX.r2.2HG0171390.1,transcript:HORVU.MOREX.r2.2HG0171400.1	gene:HORVU.MOREX.r2.2HG0171390,gene:HORVU.MOREX.r2.2HG0171400
2H-648918111	2H	648918111	3.02653e-05	0.00773029	4.51905	Intergenic	transcript:HORVU.MOREX.r2.2HG0171390.1,transcript:HORVU.MOREX.r2.2HG0171400.1	gene:HORVU.MOREX.r2.2HG0171390,gene:HORVU.MOREX.r2.2HG0171400
2H-649090181	2H	649090181	3.02653e-05	0.00773029	4.51905	Intergenic	transcript:HORVU.MOREX.r2.2HG0171440.1,transcript:HORVU.MOREX.r2.2HG0171540.1	gene:HORVU.MOREX.r2.2HG0171440,gene:HORVU.MOREX.r2.2HG0171540
2H-649090402	2H	649090402	3.02653e-05	0.00773029	4.51905	Intergenic	transcript:HORVU.MOREX.r2.2HG0171440.1,transcript:HORVU.MOREX.r2.2HG0171540.1	gene:HORVU.MOREX.r2.2HG0171440,gene:HORVU.MOREX.r2.2HG0171540
2H-649327323	2H	649327323	3.02653e-05	0.00773029	4.51905	Intron	transcript:HORVU.MOREX.r2.2HG0171630.1	gene:HORVU.MOREX.r2.2HG0171630
2H-649393169	2H	649393169	3.02653e-05	0.00773029	4.51905	Intron	transcript:HORVU.MOREX.r2.2HG0171670.1	gene:HORVU.MOREX.r2.2HG0171670
2H-649393188	2H	649393188	3.02653e-05	0.00773029	4.51905	Intron	transcript:HORVU.MOREX.r2.2HG0171670.1	gene:HORVU.MOREX.r2.2HG0171670
2H-648918006	2H	648918006	3.02653e-05	0.00773029	4.51905	Intergenic	transcript:HORVU.MOREX.r2.2HG0171390.1,transcript:HORVU.MOREX.r2.2HG0171400.1	gene:HORVU.MOREX.r2.2HG0171390,gene:HORVU.MOREX.r2.2HG0171400
2H-648918053	2H	648918053	3.02653e-05	0.00773029	4.51905	Intergenic	transcript:HORVU.MOREX.r2.2HG0171390.1,transcript:HORVU.MOREX.r2.2HG0171400.1	gene:HORVU.MOREX.r2.2HG0171390,gene:HORVU.MOREX.r2.2HG0171400
2H-648918060	2H	648918060	3.02653e-05	0.00773029	4.51905	Intergenic	transcript:HORVU.MOREX.r2.2HG0171390.1,transcript:HORVU.MOREX.r2.2HG0171400.1	gene:HORVU.MOREX.r2.2HG0171390,gene:HORVU.MOREX.r2.2HG0171400
2H-648918082	2H	648918082	3.02653e-05	0.00773029	4.51905	Intergenic	transcript:HORVU.MOREX.r2.2HG0171390.1,transcript:HORVU.MOREX.r2.2HG0171400.1	gene:HORVU.MOREX.r2.2HG0171390,gene:HORVU.MOREX.r2.2HG0171400
2H-649327214	2H	649327214	3.02653e-05	0.00773029	4.51905	Exon	transcript:HORVU.MOREX.r2.2HG0171630.1	gene:HORVU.MOREX.r2.2HG0171630
2H-587803539	2H	587803539	3.13752e-05	0.00791589	4.50341	Intergenic	transcript:HORVU.MOREX.r2.2HG0154070.1,transcript:HORVU.MOREX.r2.2HG0154080.1	gene:HORVU.MOREX.r2.2HG0154070,gene:HORVU.MOREX.r2.2HG0154080
2H-18958780	2H	18958780	3.19884e-05	0.00796173	4.49501	Intergenic;Upstream	transcript:HORVU.MOREX.r2.2HG0086610.1,transcript:HORVU.MOREX.r2.2HG0086620.1;transcript:HORVU.MOREX.r2.2HG0086620.1	gene:HORVU.MOREX.r2.2HG0086610,gene:HORVU.MOREX.r2.2HG0086620;gene:HORVU.MOREX.r2.2HG0086620
2H-588113420	2H	588113420	3.43649e-05	0.0084046	4.46389	Downstream;Intergenic	transcript:HORVU.MOREX.r2.2HG0154090.1;transcript:HORVU.MOREX.r2.2HG0154090.1,transcript:HORVU.MOREX.r2.2HG0154130.1	gene:HORVU.MOREX.r2.2HG0154090;gene:HORVU.MOREX.r2.2HG0154090,gene:HORVU.MOREX.r2.2HG0154130
2H-649255303	2H	649255303	3.49877e-05	0.00849136	4.45608	Upstream;Intergenic	transcript:HORVU.MOREX.r2.2HG0171560.1;transcript:HORVU.MOREX.r2.2HG0171560.1,transcript:HORVU.MOREX.r2.2HG0171570.1	gene:HORVU.MOREX.r2.2HG0171560;gene:HORVU.MOREX.r2.2HG0171560,gene:HORVU.MOREX.r2.2HG0171570
2H-649255251	2H	649255251	3.49877e-05	0.00849136	4.45608	Upstream;Intergenic	transcript:HORVU.MOREX.r2.2HG0171560.1;transcript:HORVU.MOREX.r2.2HG0171560.1,transcript:HORVU.MOREX.r2.2HG0171570.1	gene:HORVU.MOREX.r2.2HG0171560;gene:HORVU.MOREX.r2.2HG0171560,gene:HORVU.MOREX.r2.2HG0171570
2H-346434396	2H	346434396	3.71916e-05	0.00888998	4.42956	Intergenic	transcript:HORVU.MOREX.r2.2HG0124890.1,transcript:HORVU.MOREX.r2.2HG0124970.1	gene:HORVU.MOREX.r2.2HG0124890,gene:HORVU.MOREX.r2.2HG0124970
2H-346434711	2H	346434711	3.71916e-05	0.00888998	4.42956	Intergenic	transcript:HORVU.MOREX.r2.2HG0124890.1,transcript:HORVU.MOREX.r2.2HG0124970.1	gene:HORVU.MOREX.r2.2HG0124890,gene:HORVU.MOREX.r2.2HG0124970
2H-649054679	2H	649054679	3.91811e-05	0.00926069	4.40692	Downstream;Intergenic	transcript:HORVU.MOREX.r2.2HG0171440.1;transcript:HORVU.MOREX.r2.2HG0171420.1,transcript:HORVU.MOREX.r2.2HG0171440.1	gene:HORVU.MOREX.r2.2HG0171440;gene:HORVU.MOREX.r2.2HG0171420,gene:HORVU.MOREX.r2.2HG0171440
2H-651639869	2H	651639869	3.95411e-05	0.00932838	4.40295	Intergenic	transcript:HORVU.MOREX.r2.2HG0172450.1,transcript:HORVU.MOREX.r2.2HG0172480.1	gene:HORVU.MOREX.r2.2HG0172450,gene:HORVU.MOREX.r2.2HG0172480
2H-649090149	2H	649090149	4.13907e-05	0.00968877	4.3831	Intergenic	transcript:HORVU.MOREX.r2.2HG0171440.1,transcript:HORVU.MOREX.r2.2HG0171540.1	gene:HORVU.MOREX.r2.2HG0171440,gene:HORVU.MOREX.r2.2HG0171540
2H-649090160	2H	649090160	4.13907e-05	0.00968877	4.3831	Intergenic	transcript:HORVU.MOREX.r2.2HG0171440.1,transcript:HORVU.MOREX.r2.2HG0171540.1	gene:HORVU.MOREX.r2.2HG0171440,gene:HORVU.MOREX.r2.2HG0171540
2H-28681442	2H	28681442	4.14511e-05	0.00968877	4.38246	Intergenic;Downstream	transcript:HORVU.MOREX.r2.2HG0090130.1,transcript:HORVU.MOREX.r2.2HG0090150.1;transcript:HORVU.MOREX.r2.2HG0090150.1	gene:HORVU.MOREX.r2.2HG0090130,gene:HORVU.MOREX.r2.2HG0090150;gene:HORVU.MOREX.r2.2HG0090150
2H-28681479	2H	28681479	4.14511e-05	0.00968877	4.38246	Intergenic;Downstream	transcript:HORVU.MOREX.r2.2HG0090130.1,transcript:HORVU.MOREX.r2.2HG0090150.1;transcript:HORVU.MOREX.r2.2HG0090150.1	gene:HORVU.MOREX.r2.2HG0090130,gene:HORVU.MOREX.r2.2HG0090150;gene:HORVU.MOREX.r2.2HG0090150
2H-301089602	2H	301089602	4.17077e-05	0.00971292	4.37978	Intergenic	transcript:HORVU.MOREX.r2.2HG0121850.1,transcript:HORVU.MOREX.r2.2HG0121910.1	gene:HORVU.MOREX.r2.2HG0121850,gene:HORVU.MOREX.r2.2HG0121910
2H-18540921	2H	18540921	4.51269e-05	0.0104515	4.34556	Upstream;Intergenic	transcript:HORVU.MOREX.r2.2HG0086430.1;transcript:HORVU.MOREX.r2.2HG0086420.1,transcript:HORVU.MOREX.r2.2HG0086430.1	gene:HORVU.MOREX.r2.2HG0086430;gene:HORVU.MOREX.r2.2HG0086420,gene:HORVU.MOREX.r2.2HG0086430
2H-654007917	2H	654007917	4.73875e-05	0.0108965	4.32434	Intergenic	transcript:HORVU.MOREX.r2.2HG0173500.1,transcript:HORVU.MOREX.r2.2HG0173510.1	gene:HORVU.MOREX.r2.2HG0173500,gene:HORVU.MOREX.r2.2HG0173510
2H-649963645	2H	649963645	5.04961e-05	0.011444	4.29674	Intergenic	transcript:HORVU.MOREX.r2.2HG0171850.1,transcript:HORVU.MOREX.r2.2HG0171870.1	gene:HORVU.MOREX.r2.2HG0171850,gene:HORVU.MOREX.r2.2HG0171870
2H-29261185	2H	29261185	5.35117e-05	0.0119563	4.27155	Intron	transcript:HORVU.MOREX.r2.2HG0090260.1	gene:HORVU.MOREX.r2.2HG0090260
2H-648788740	2H	648788740	5.45795e-05	0.0120813	4.26297	Intergenic;Upstream	transcript:HORVU.MOREX.r2.2HG0171370.1,transcript:HORVU.MOREX.r2.2HG0171380.1;transcript:HORVU.MOREX.r2.2HG0171380.1	gene:HORVU.MOREX.r2.2HG0171370,gene:HORVU.MOREX.r2.2HG0171380;gene:HORVU.MOREX.r2.2HG0171380
2H-27836269	2H	27836269	5.56995e-05	0.0121244	4.25415	Downstream;Intergenic	transcript:HORVU.MOREX.r2.2HG0089820.1;transcript:HORVU.MOREX.r2.2HG0089810.1,transcript:HORVU.MOREX.r2.2HG0089820.1	gene:HORVU.MOREX.r2.2HG0089820;gene:HORVU.MOREX.r2.2HG0089810,gene:HORVU.MOREX.r2.2HG0089820
2H-588344776	2H	588344776	5.60294e-05	0.0121337	4.25158	Upstream;Intergenic	transcript:HORVU.MOREX.r2.2HG0154130.1;transcript:HORVU.MOREX.r2.2HG0154090.1,transcript:HORVU.MOREX.r2.2HG0154130.1	gene:HORVU.MOREX.r2.2HG0154130;gene:HORVU.MOREX.r2.2HG0154090,gene:HORVU.MOREX.r2.2HG0154130
2H-588344781	2H	588344781	5.60294e-05	0.0121337	4.25158	Upstream;Intergenic	transcript:HORVU.MOREX.r2.2HG0154130.1;transcript:HORVU.MOREX.r2.2HG0154090.1,transcript:HORVU.MOREX.r2.2HG0154130.1	gene:HORVU.MOREX.r2.2HG0154130;gene:HORVU.MOREX.r2.2HG0154090,gene:HORVU.MOREX.r2.2HG0154130
2H-588344804	2H	588344804	5.60294e-05	0.0121337	4.25158	Upstream;Intergenic	transcript:HORVU.MOREX.r2.2HG0154130.1;transcript:HORVU.MOREX.r2.2HG0154090.1,transcript:HORVU.MOREX.r2.2HG0154130.1	gene:HORVU.MOREX.r2.2HG0154130;gene:HORVU.MOREX.r2.2HG0154090,gene:HORVU.MOREX.r2.2HG0154130
2H-648788552	2H	648788552	5.8405e-05	0.0125197	4.23355	Upstream;Intergenic	transcript:HORVU.MOREX.r2.2HG0171380.1;transcript:HORVU.MOREX.r2.2HG0171370.1,transcript:HORVU.MOREX.r2.2HG0171380.1	gene:HORVU.MOREX.r2.2HG0171380;gene:HORVU.MOREX.r2.2HG0171370,gene:HORVU.MOREX.r2.2HG0171380
2H-588344546	2H	588344546	6.05773e-05	0.0127012	4.21769	Upstream;Intergenic	transcript:HORVU.MOREX.r2.2HG0154130.1;transcript:HORVU.MOREX.r2.2HG0154090.1,transcript:HORVU.MOREX.r2.2HG0154130.1	gene:HORVU.MOREX.r2.2HG0154130;gene:HORVU.MOREX.r2.2HG0154090,gene:HORVU.MOREX.r2.2HG0154130
2H-589574430	2H	589574430	6.05773e-05	0.0127012	4.21769	Intergenic	transcript:HORVU.MOREX.r2.2HG0154220.1,transcript:HORVU.MOREX.r2.2HG0154240.1	gene:HORVU.MOREX.r2.2HG0154220,gene:HORVU.MOREX.r2.2HG0154240
2H-586849191	2H	586849191	6.05773e-05	0.0127012	4.21769	Intergenic	transcript:HORVU.MOREX.r2.2HG0153920.1,transcript:HORVU.MOREX.r2.2HG0153930.1	gene:HORVU.MOREX.r2.2HG0153920,gene:HORVU.MOREX.r2.2HG0153930
2H-587098231	2H	587098231	6.05773e-05	0.0127012	4.21769	Intron	transcript:HORVU.MOREX.r2.2HG0153960.1	gene:HORVU.MOREX.r2.2HG0153960
2H-588252526	2H	588252526	6.05773e-05	0.0127012	4.21769	Intergenic	transcript:HORVU.MOREX.r2.2HG0154090.1,transcript:HORVU.MOREX.r2.2HG0154130.1	gene:HORVU.MOREX.r2.2HG0154090,gene:HORVU.MOREX.r2.2HG0154130
2H-589574361	2H	589574361	6.05773e-05	0.0127012	4.21769	Intergenic	transcript:HORVU.MOREX.r2.2HG0154220.1,transcript:HORVU.MOREX.r2.2HG0154240.1	gene:HORVU.MOREX.r2.2HG0154220,gene:HORVU.MOREX.r2.2HG0154240
2H-589574416	2H	589574416	6.05773e-05	0.0127012	4.21769	Intergenic	transcript:HORVU.MOREX.r2.2HG0154220.1,transcript:HORVU.MOREX.r2.2HG0154240.1	gene:HORVU.MOREX.r2.2HG0154220,gene:HORVU.MOREX.r2.2HG0154240
2H-589574427	2H	589574427	6.05773e-05	0.0127012	4.21769	Intergenic	transcript:HORVU.MOREX.r2.2HG0154220.1,transcript:HORVU.MOREX.r2.2HG0154240.1	gene:HORVU.MOREX.r2.2HG0154220,gene:HORVU.MOREX.r2.2HG0154240
2H-589574698	2H	589574698	6.05773e-05	0.0127012	4.21769	Intergenic	transcript:HORVU.MOREX.r2.2HG0154220.1,transcript:HORVU.MOREX.r2.2HG0154240.1	gene:HORVU.MOREX.r2.2HG0154220,gene:HORVU.MOREX.r2.2HG0154240
2H-649471382	2H	649471382	6.07555e-05	0.0127012	4.21641	Intergenic	transcript:HORVU.MOREX.r2.2HG0171670.1,transcript:HORVU.MOREX.r2.2HG0171700.1	gene:HORVU.MOREX.r2.2HG0171670,gene:HORVU.MOREX.r2.2HG0171700
2H-649471611	2H	649471611	6.07555e-05	0.0127012	4.21641	Intergenic	transcript:HORVU.MOREX.r2.2HG0171670.1,transcript:HORVU.MOREX.r2.2HG0171700.1	gene:HORVU.MOREX.r2.2HG0171670,gene:HORVU.MOREX.r2.2HG0171700
2H-649471318	2H	649471318	6.07555e-05	0.0127012	4.21641	Intergenic	transcript:HORVU.MOREX.r2.2HG0171670.1,transcript:HORVU.MOREX.r2.2HG0171700.1	gene:HORVU.MOREX.r2.2HG0171670,gene:HORVU.MOREX.r2.2HG0171700
2H-649471521	2H	649471521	6.07555e-05	0.0127012	4.21641	Intergenic	transcript:HORVU.MOREX.r2.2HG0171670.1,transcript:HORVU.MOREX.r2.2HG0171700.1	gene:HORVU.MOREX.r2.2HG0171670,gene:HORVU.MOREX.r2.2HG0171700
2H-22819410	2H	22819410	6.16491e-05	0.0128668	4.21007	SpliceSiteDonor	transcript:HORVU.MOREX.r2.2HG0087900.1	gene:HORVU.MOREX.r2.2HG0087900
2H-27836089	2H	27836089	6.21396e-05	0.0129266	4.20663	Intergenic;Downstream	transcript:HORVU.MOREX.r2.2HG0089810.1,transcript:HORVU.MOREX.r2.2HG0089820.1;transcript:HORVU.MOREX.r2.2HG0089820.1	gene:HORVU.MOREX.r2.2HG0089810,gene:HORVU.MOREX.r2.2HG0089820;gene:HORVU.MOREX.r2.2HG0089820
2H-19705267	2H	19705267	6.79528e-05	0.0139526	4.16779	Intron	transcript:HORVU.MOREX.r2.2HG0086880.1	gene:HORVU.MOREX.r2.2HG0086880
2H-157391454	2H	157391454	7.1219e-05	0.0144677	4.1474	Intergenic	transcript:HORVU.MOREX.r2.2HG0109930.1,transcript:HORVU.MOREX.r2.2HG0109940.1	gene:HORVU.MOREX.r2.2HG0109930,gene:HORVU.MOREX.r2.2HG0109940
2H-23511056	2H	23511056	7.28601e-05	0.0144677	4.13751	Exon	transcript:HORVU.MOREX.r2.2HG0088180.1	gene:HORVU.MOREX.r2.2HG0088180
2H-23507878	2H	23507878	7.28601e-05	0.0144677	4.13751	Intron	transcript:HORVU.MOREX.r2.2HG0088180.1	gene:HORVU.MOREX.r2.2HG0088180
2H-596807712	2H	596807712	7.58828e-05	0.0148814	4.11986	Downstream;Intergenic	transcript:HORVU.MOREX.r2.2HG0155450.1;transcript:HORVU.MOREX.r2.2HG0155450.1,transcript:HORVU.MOREX.r2.2HG0155460.1	gene:HORVU.MOREX.r2.2HG0155450;gene:HORVU.MOREX.r2.2HG0155450,gene:HORVU.MOREX.r2.2HG0155460
2H-648930335	2H	648930335	7.84428e-05	0.0152653	4.10545	Upstream;Intergenic	transcript:HORVU.MOREX.r2.2HG0171400.1;transcript:HORVU.MOREX.r2.2HG0171400.1,transcript:HORVU.MOREX.r2.2HG0171410.1	gene:HORVU.MOREX.r2.2HG0171400;gene:HORVU.MOREX.r2.2HG0171400,gene:HORVU.MOREX.r2.2HG0171410
2H-202863003	2H	202863003	7.95038e-05	0.015448	4.09961	Upstream;Intergenic	transcript:HORVU.MOREX.r2.2HG0114530.1;transcript:HORVU.MOREX.r2.2HG0114520.1,transcript:HORVU.MOREX.r2.2HG0114530.1	gene:HORVU.MOREX.r2.2HG0114530;gene:HORVU.MOREX.r2.2HG0114520,gene:HORVU.MOREX.r2.2HG0114530
2H-596797073	2H	596797073	8.00892e-05	0.0154905	4.09643	Intergenic	transcript:HORVU.MOREX.r2.2HG0155380.1,transcript:HORVU.MOREX.r2.2HG0155450.1	gene:HORVU.MOREX.r2.2HG0155380,gene:HORVU.MOREX.r2.2HG0155450
2H-29024803	2H	29024803	8.06391e-05	0.0155494	4.09345	Intergenic	transcript:HORVU.MOREX.r2.2HG0090220.1,transcript:HORVU.MOREX.r2.2HG0090250.1	gene:HORVU.MOREX.r2.2HG0090220,gene:HORVU.MOREX.r2.2HG0090250
2H-29024719	2H	29024719	8.06391e-05	0.0155494	4.09345	Intergenic	transcript:HORVU.MOREX.r2.2HG0090220.1,transcript:HORVU.MOREX.r2.2HG0090250.1	gene:HORVU.MOREX.r2.2HG0090220,gene:HORVU.MOREX.r2.2HG0090250
2H-649327061	2H	649327061	8.16787e-05	0.0156417	4.08789	Intron;Upstream	transcript:HORVU.MOREX.r2.2HG0171630.1;transcript:HORVU.MOREX.r2.2HG0171620.1	gene:HORVU.MOREX.r2.2HG0171630;gene:HORVU.MOREX.r2.2HG0171620
2H-649371528	2H	649371528	8.28018e-05	0.0158219	4.08196	Intergenic;Upstream	transcript:HORVU.MOREX.r2.2HG0171640.1,transcript:HORVU.MOREX.r2.2HG0171650.1;transcript:HORVU.MOREX.r2.2HG0171640.1	gene:HORVU.MOREX.r2.2HG0171640,gene:HORVU.MOREX.r2.2HG0171650;gene:HORVU.MOREX.r2.2HG0171640
2H-596526064	2H	596526064	8.66708e-05	0.0164372	4.06213	Intergenic	transcript:HORVU.MOREX.r2.2HG0155340.1,transcript:HORVU.MOREX.r2.2HG0155350.1	gene:HORVU.MOREX.r2.2HG0155340,gene:HORVU.MOREX.r2.2HG0155350
2H-23515085	2H	23515085	8.74769e-05	0.0165653	4.05811	Intron	transcript:HORVU.MOREX.r2.2HG0088190.1	gene:HORVU.MOREX.r2.2HG0088190
2H-649062868	2H	649062868	9.0412e-05	0.0170447	4.04377	Intron	transcript:HORVU.MOREX.r2.2HG0171440.1	gene:HORVU.MOREX.r2.2HG0171440
2H-587098262	2H	587098262	9.08245e-05	0.0170464	4.0418	Intron	transcript:HORVU.MOREX.r2.2HG0153960.1	gene:HORVU.MOREX.r2.2HG0153960
2H-587098350	2H	587098350	9.08245e-05	0.0170464	4.0418	Intron	transcript:HORVU.MOREX.r2.2HG0153960.1	gene:HORVU.MOREX.r2.2HG0153960
2H-587098414	2H	587098414	9.08245e-05	0.0170464	4.0418	Intron	transcript:HORVU.MOREX.r2.2HG0153960.1	gene:HORVU.MOREX.r2.2HG0153960
2H-651636064	2H	651636064	9.11902e-05	0.0170897	4.04005	Intergenic	transcript:HORVU.MOREX.r2.2HG0172450.1,transcript:HORVU.MOREX.r2.2HG0172480.1	gene:HORVU.MOREX.r2.2HG0172450,gene:HORVU.MOREX.r2.2HG0172480
2H-588344715	2H	588344715	9.54098e-05	0.0176972	4.02041	Intergenic;Upstream	transcript:HORVU.MOREX.r2.2HG0154090.1,transcript:HORVU.MOREX.r2.2HG0154130.1;transcript:HORVU.MOREX.r2.2HG0154130.1	gene:HORVU.MOREX.r2.2HG0154090,gene:HORVU.MOREX.r2.2HG0154130;gene:HORVU.MOREX.r2.2HG0154130
2H-648788263	2H	648788263	9.83147e-05	0.0181563	4.00738	Intergenic;Upstream	transcript:HORVU.MOREX.r2.2HG0171370.1,transcript:HORVU.MOREX.r2.2HG0171380.1;transcript:HORVU.MOREX.r2.2HG0171380.1	gene:HORVU.MOREX.r2.2HG0171370,gene:HORVU.MOREX.r2.2HG0171380;gene:HORVU.MOREX.r2.2HG0171380
2H-46998420	2H	46998420	9.95182e-05	0.0182985	4.0021	Intergenic	transcript:HORVU.MOREX.r2.2HG0094300.1,transcript:HORVU.MOREX.r2.2HG0094330.1	gene:HORVU.MOREX.r2.2HG0094300,gene:HORVU.MOREX.r2.2HG0094330
2H-588344720	2H	588344720	0.000101507	0.0186102	3.9935	Intergenic;Upstream	transcript:HORVU.MOREX.r2.2HG0154090.1,transcript:HORVU.MOREX.r2.2HG0154130.1;transcript:HORVU.MOREX.r2.2HG0154130.1	gene:HORVU.MOREX.r2.2HG0154090,gene:HORVU.MOREX.r2.2HG0154130;gene:HORVU.MOREX.r2.2HG0154130
2H-28966753	2H	28966753	0.000110897	0.0200908	3.95508	Intergenic	transcript:HORVU.MOREX.r2.2HG0090150.1,transcript:HORVU.MOREX.r2.2HG0090180.1	gene:HORVU.MOREX.r2.2HG0090150,gene:HORVU.MOREX.r2.2HG0090180
2H-28966755	2H	28966755	0.000110897	0.0200908	3.95508	Intergenic	transcript:HORVU.MOREX.r2.2HG0090150.1,transcript:HORVU.MOREX.r2.2HG0090180.1	gene:HORVU.MOREX.r2.2HG0090150,gene:HORVU.MOREX.r2.2HG0090180
2H-28966758	2H	28966758	0.000110897	0.0200908	3.95508	Intergenic	transcript:HORVU.MOREX.r2.2HG0090150.1,transcript:HORVU.MOREX.r2.2HG0090180.1	gene:HORVU.MOREX.r2.2HG0090150,gene:HORVU.MOREX.r2.2HG0090180
2H-587751047	2H	587751047	0.000118997	0.021055	3.92446	Intergenic	transcript:HORVU.MOREX.r2.2HG0154070.1,transcript:HORVU.MOREX.r2.2HG0154080.1	gene:HORVU.MOREX.r2.2HG0154070,gene:HORVU.MOREX.r2.2HG0154080
2H-586848973	2H	586848973	0.000122125	0.0215738	3.9132	Intergenic	transcript:HORVU.MOREX.r2.2HG0153920.1,transcript:HORVU.MOREX.r2.2HG0153930.1	gene:HORVU.MOREX.r2.2HG0153920,gene:HORVU.MOREX.r2.2HG0153930
2H-19289785	2H	19289785	0.000122624	0.0215985	3.91143	Intergenic	transcript:HORVU.MOREX.r2.2HG0086730.1,transcript:HORVU.MOREX.r2.2HG0086750.1	gene:HORVU.MOREX.r2.2HG0086730,gene:HORVU.MOREX.r2.2HG0086750
2H-649665676	2H	649665676	0.00012699	0.0222517	3.89623	Intergenic;Downstream	transcript:HORVU.MOREX.r2.2HG0171700.1,transcript:HORVU.MOREX.r2.2HG0171730.1;transcript:HORVU.MOREX.r2.2HG0171730.1	gene:HORVU.MOREX.r2.2HG0171700,gene:HORVU.MOREX.r2.2HG0171730;gene:HORVU.MOREX.r2.2HG0171730
2H-28169461	2H	28169461	0.00012964	0.0226221	3.88726	Intron	transcript:HORVU.MOREX.r2.2HG0090020.1	gene:HORVU.MOREX.r2.2HG0090020
2H-18974102	2H	18974102	0.000134233	0.0233594	3.87214	Downstream;Intergenic	transcript:HORVU.MOREX.r2.2HG0086640.1;transcript:HORVU.MOREX.r2.2HG0086640.1,transcript:HORVU.MOREX.r2.2HG0086660.1	gene:HORVU.MOREX.r2.2HG0086640;gene:HORVU.MOREX.r2.2HG0086640,gene:HORVU.MOREX.r2.2HG0086660
2H-587803597	2H	587803597	0.000136557	0.0236339	3.86469	Intergenic	transcript:HORVU.MOREX.r2.2HG0154070.1,transcript:HORVU.MOREX.r2.2HG0154080.1	gene:HORVU.MOREX.r2.2HG0154070,gene:HORVU.MOREX.r2.2HG0154080
2H-587803603	2H	587803603	0.000136557	0.0236339	3.86469	Intergenic	transcript:HORVU.MOREX.r2.2HG0154070.1,transcript:HORVU.MOREX.r2.2HG0154080.1	gene:HORVU.MOREX.r2.2HG0154070,gene:HORVU.MOREX.r2.2HG0154080
2H-34900100	2H	34900100	0.000136986	0.0236758	3.86332	Exon	transcript:HORVU.MOREX.r2.2HG0091490.1	gene:HORVU.MOREX.r2.2HG0091490
2H-578887530	2H	578887530	0.000138465	0.0238662	3.85866	Upstream;Intergenic	transcript:HORVU.MOREX.r2.2HG0152430.1;transcript:HORVU.MOREX.r2.2HG0152420.1,transcript:HORVU.MOREX.r2.2HG0152430.1	gene:HORVU.MOREX.r2.2HG0152430;gene:HORVU.MOREX.r2.2HG0152420,gene:HORVU.MOREX.r2.2HG0152430
2H-578887136	2H	578887136	0.000140297	0.0241492	3.85295	Upstream;Intergenic	transcript:HORVU.MOREX.r2.2HG0152430.1;transcript:HORVU.MOREX.r2.2HG0152420.1,transcript:HORVU.MOREX.r2.2HG0152430.1	gene:HORVU.MOREX.r2.2HG0152430;gene:HORVU.MOREX.r2.2HG0152420,gene:HORVU.MOREX.r2.2HG0152430
2H-48265483	2H	48265483	0.000142395	0.0243778	3.84651	Intergenic	transcript:HORVU.MOREX.r2.2HG0094590.1,transcript:HORVU.MOREX.r2.2HG0094600.1	gene:HORVU.MOREX.r2.2HG0094590,gene:HORVU.MOREX.r2.2HG0094600
2H-204542131	2H	204542131	0.000146786	0.0245652	3.83332	Upstream;Intergenic	transcript:HORVU.MOREX.r2.2HG0114810.1;transcript:HORVU.MOREX.r2.2HG0114810.1,transcript:HORVU.MOREX.r2.2HG0114820.1	gene:HORVU.MOREX.r2.2HG0114810;gene:HORVU.MOREX.r2.2HG0114810,gene:HORVU.MOREX.r2.2HG0114820
2H-204776081	2H	204776081	0.000146786	0.0245652	3.83332	SpliceSiteDonor	transcript:HORVU.MOREX.r2.2HG0114820.1	gene:HORVU.MOREX.r2.2HG0114820
2H-204776092	2H	204776092	0.000146786	0.0245652	3.83332	SpliceSiteDonor	transcript:HORVU.MOREX.r2.2HG0114820.1	gene:HORVU.MOREX.r2.2HG0114820
2H-204776124	2H	204776124	0.000146786	0.0245652	3.83332	Exon	transcript:HORVU.MOREX.r2.2HG0114820.1	gene:HORVU.MOREX.r2.2HG0114820
2H-205302758	2H	205302758	0.000146786	0.0245652	3.83332	Intergenic	transcript:HORVU.MOREX.r2.2HG0114890.1,transcript:HORVU.MOREX.r2.2HG0114920.1	gene:HORVU.MOREX.r2.2HG0114890,gene:HORVU.MOREX.r2.2HG0114920
2H-205613902	2H	205613902	0.000146786	0.0245652	3.83332	Intron	transcript:HORVU.MOREX.r2.2HG0114920.1	gene:HORVU.MOREX.r2.2HG0114920
2H-208808400	2H	208808400	0.000146786	0.0245652	3.83332	Upstream;Intron	transcript:HORVU.MOREX.r2.2HG0115540.1;transcript:HORVU.MOREX.r2.2HG0115530.1	gene:HORVU.MOREX.r2.2HG0115540;gene:HORVU.MOREX.r2.2HG0115530
2H-217739291	2H	217739291	0.000146786	0.0245652	3.83332	Intergenic	transcript:HORVU.MOREX.r2.2HG0116360.1,transcript:HORVU.MOREX.r2.2HG0116380.1	gene:HORVU.MOREX.r2.2HG0116360,gene:HORVU.MOREX.r2.2HG0116380
2H-220849331	2H	220849331	0.000146786	0.0245652	3.83332	Intergenic	transcript:HORVU.MOREX.r2.2HG0116510.1,transcript:HORVU.MOREX.r2.2HG0116530.1	gene:HORVU.MOREX.r2.2HG0116510,gene:HORVU.MOREX.r2.2HG0116530
2H-222206928	2H	222206928	0.000146786	0.0245652	3.83332	Intergenic	transcript:HORVU.MOREX.r2.2HG0116600.1,transcript:HORVU.MOREX.r2.2HG0116650.1	gene:HORVU.MOREX.r2.2HG0116600,gene:HORVU.MOREX.r2.2HG0116650
2H-205613889	2H	205613889	0.000146786	0.0245652	3.83332	SpliceSiteRegion	transcript:HORVU.MOREX.r2.2HG0114920.1	gene:HORVU.MOREX.r2.2HG0114920
2H-208808104	2H	208808104	0.000146786	0.0245652	3.83332	Upstream;Intron	transcript:HORVU.MOREX.r2.2HG0115520.1;transcript:HORVU.MOREX.r2.2HG0115530.1	gene:HORVU.MOREX.r2.2HG0115520;gene:HORVU.MOREX.r2.2HG0115530
2H-216605499	2H	216605499	0.000146786	0.0245652	3.83332	Intergenic	transcript:HORVU.MOREX.r2.2HG0116210.1,transcript:HORVU.MOREX.r2.2HG0116280.1	gene:HORVU.MOREX.r2.2HG0116210,gene:HORVU.MOREX.r2.2HG0116280
2H-220155723	2H	220155723	0.000146786	0.0245652	3.83332	Intergenic	transcript:HORVU.MOREX.r2.2HG0116510.1,transcript:HORVU.MOREX.r2.2HG0116530.1	gene:HORVU.MOREX.r2.2HG0116510,gene:HORVU.MOREX.r2.2HG0116530
2H-220156128	2H	220156128	0.000146786	0.0245652	3.83332	Intergenic	transcript:HORVU.MOREX.r2.2HG0116510.1,transcript:HORVU.MOREX.r2.2HG0116530.1	gene:HORVU.MOREX.r2.2HG0116510,gene:HORVU.MOREX.r2.2HG0116530
2H-595699680	2H	595699680	0.00015199	0.025203	3.81819	Intergenic	transcript:HORVU.MOREX.r2.2HG0155270.1,transcript:HORVU.MOREX.r2.2HG0155300.1	gene:HORVU.MOREX.r2.2HG0155270,gene:HORVU.MOREX.r2.2HG0155300
2H-28681843	2H	28681843	0.000153037	0.0253436	3.8152	Intergenic;Downstream	transcript:HORVU.MOREX.r2.2HG0090130.1,transcript:HORVU.MOREX.r2.2HG0090150.1;transcript:HORVU.MOREX.r2.2HG0090150.1	gene:HORVU.MOREX.r2.2HG0090130,gene:HORVU.MOREX.r2.2HG0090150;gene:HORVU.MOREX.r2.2HG0090150
2H-648930340	2H	648930340	0.000153371	0.0253657	3.81426	Upstream;Intergenic	transcript:HORVU.MOREX.r2.2HG0171400.1;transcript:HORVU.MOREX.r2.2HG0171400.1,transcript:HORVU.MOREX.r2.2HG0171410.1	gene:HORVU.MOREX.r2.2HG0171400;gene:HORVU.MOREX.r2.2HG0171400,gene:HORVU.MOREX.r2.2HG0171410
2H-26338733	2H	26338733	0.000156448	0.0255741	3.80563	Intergenic	transcript:HORVU.MOREX.r2.2HG0089290.1,transcript:HORVU.MOREX.r2.2HG0089330.1	gene:HORVU.MOREX.r2.2HG0089290,gene:HORVU.MOREX.r2.2HG0089330
2H-649090876	2H	649090876	0.000161916	0.0260313	3.79071	Intergenic	transcript:HORVU.MOREX.r2.2HG0171440.1,transcript:HORVU.MOREX.r2.2HG0171540.1	gene:HORVU.MOREX.r2.2HG0171440,gene:HORVU.MOREX.r2.2HG0171540
2H-589789783	2H	589789783	0.000167246	0.0265512	3.77664	Intergenic	transcript:HORVU.MOREX.r2.2HG0154240.1,transcript:HORVU.MOREX.r2.2HG0154250.1	gene:HORVU.MOREX.r2.2HG0154240,gene:HORVU.MOREX.r2.2HG0154250
2H-589789775	2H	589789775	0.000167246	0.0265512	3.77664	Intergenic	transcript:HORVU.MOREX.r2.2HG0154240.1,transcript:HORVU.MOREX.r2.2HG0154250.1	gene:HORVU.MOREX.r2.2HG0154240,gene:HORVU.MOREX.r2.2HG0154250
2H-589789782	2H	589789782	0.000167246	0.0265512	3.77664	Intergenic	transcript:HORVU.MOREX.r2.2HG0154240.1,transcript:HORVU.MOREX.r2.2HG0154250.1	gene:HORVU.MOREX.r2.2HG0154240,gene:HORVU.MOREX.r2.2HG0154250
2H-589789788	2H	589789788	0.000167246	0.0265512	3.77664	Intergenic	transcript:HORVU.MOREX.r2.2HG0154240.1,transcript:HORVU.MOREX.r2.2HG0154250.1	gene:HORVU.MOREX.r2.2HG0154240,gene:HORVU.MOREX.r2.2HG0154250
2H-589789872	2H	589789872	0.000167246	0.0265512	3.77664	Intergenic	transcript:HORVU.MOREX.r2.2HG0154240.1,transcript:HORVU.MOREX.r2.2HG0154250.1	gene:HORVU.MOREX.r2.2HG0154240,gene:HORVU.MOREX.r2.2HG0154250
2H-589789876	2H	589789876	0.000167246	0.0265512	3.77664	Intergenic	transcript:HORVU.MOREX.r2.2HG0154240.1,transcript:HORVU.MOREX.r2.2HG0154250.1	gene:HORVU.MOREX.r2.2HG0154240,gene:HORVU.MOREX.r2.2HG0154250
2H-589789879	2H	589789879	0.000167246	0.0265512	3.77664	Intergenic	transcript:HORVU.MOREX.r2.2HG0154240.1,transcript:HORVU.MOREX.r2.2HG0154250.1	gene:HORVU.MOREX.r2.2HG0154240,gene:HORVU.MOREX.r2.2HG0154250
2H-648928965	2H	648928965	0.000173267	0.0273019	3.76128	Upstream;Intergenic	transcript:HORVU.MOREX.r2.2HG0171400.1;transcript:HORVU.MOREX.r2.2HG0171400.1,transcript:HORVU.MOREX.r2.2HG0171410.1	gene:HORVU.MOREX.r2.2HG0171400;gene:HORVU.MOREX.r2.2HG0171400,gene:HORVU.MOREX.r2.2HG0171410
2H-649210477	2H	649210477	0.000183152	0.0287039	3.73719	Intergenic	transcript:HORVU.MOREX.r2.2HG0171440.1,transcript:HORVU.MOREX.r2.2HG0171540.1	gene:HORVU.MOREX.r2.2HG0171440,gene:HORVU.MOREX.r2.2HG0171540
2H-27925854	2H	27925854	0.000195067	0.0300638	3.70982	SpliceSiteRegion	transcript:HORVU.MOREX.r2.2HG0089840.1	gene:HORVU.MOREX.r2.2HG0089840
2H-596062172	2H	596062172	0.000200816	0.0306885	3.6972	Intergenic	transcript:HORVU.MOREX.r2.2HG0155270.1,transcript:HORVU.MOREX.r2.2HG0155300.1	gene:HORVU.MOREX.r2.2HG0155270,gene:HORVU.MOREX.r2.2HG0155300
2H-596062205	2H	596062205	0.000200816	0.0306885	3.6972	Intergenic	transcript:HORVU.MOREX.r2.2HG0155270.1,transcript:HORVU.MOREX.r2.2HG0155300.1	gene:HORVU.MOREX.r2.2HG0155270,gene:HORVU.MOREX.r2.2HG0155300
2H-596062263	2H	596062263	0.000200816	0.0306885	3.6972	Intergenic	transcript:HORVU.MOREX.r2.2HG0155270.1,transcript:HORVU.MOREX.r2.2HG0155300.1	gene:HORVU.MOREX.r2.2HG0155270,gene:HORVU.MOREX.r2.2HG0155300
2H-346434492	2H	346434492	0.000210149	0.0318078	3.67747	Intergenic	transcript:HORVU.MOREX.r2.2HG0124890.1,transcript:HORVU.MOREX.r2.2HG0124970.1	gene:HORVU.MOREX.r2.2HG0124890,gene:HORVU.MOREX.r2.2HG0124970
2H-650631165	2H	650631165	0.000212696	0.0320444	3.67224	Intergenic;Downstream	transcript:HORVU.MOREX.r2.2HG0172060.1,transcript:HORVU.MOREX.r2.2HG0172070.1;transcript:HORVU.MOREX.r2.2HG0172060.1	gene:HORVU.MOREX.r2.2HG0172060,gene:HORVU.MOREX.r2.2HG0172070;gene:HORVU.MOREX.r2.2HG0172060
2H-648930292	2H	648930292	0.000212724	0.0320444	3.67218	Upstream;Intergenic	transcript:HORVU.MOREX.r2.2HG0171400.1;transcript:HORVU.MOREX.r2.2HG0171400.1,transcript:HORVU.MOREX.r2.2HG0171410.1	gene:HORVU.MOREX.r2.2HG0171400;gene:HORVU.MOREX.r2.2HG0171400,gene:HORVU.MOREX.r2.2HG0171410
2H-648930323	2H	648930323	0.000212724	0.0320444	3.67218	Upstream;Intergenic	transcript:HORVU.MOREX.r2.2HG0171400.1;transcript:HORVU.MOREX.r2.2HG0171400.1,transcript:HORVU.MOREX.r2.2HG0171410.1	gene:HORVU.MOREX.r2.2HG0171400;gene:HORVU.MOREX.r2.2HG0171400,gene:HORVU.MOREX.r2.2HG0171410
2H-649090130	2H	649090130	0.000213764	0.0321061	3.67006	Intergenic	transcript:HORVU.MOREX.r2.2HG0171440.1,transcript:HORVU.MOREX.r2.2HG0171540.1	gene:HORVU.MOREX.r2.2HG0171440,gene:HORVU.MOREX.r2.2HG0171540
2H-650341079	2H	650341079	0.000217816	0.0321061	3.66191	Intergenic;Upstream	transcript:HORVU.MOREX.r2.2HG0172010.1,transcript:HORVU.MOREX.r2.2HG0172030.1;transcript:HORVU.MOREX.r2.2HG0172010.1	gene:HORVU.MOREX.r2.2HG0172010,gene:HORVU.MOREX.r2.2HG0172030;gene:HORVU.MOREX.r2.2HG0172010
2H-650642594	2H	650642594	0.000219524	0.0321513	3.65852	Intergenic;Downstream	transcript:HORVU.MOREX.r2.2HG0172070.1,transcript:HORVU.MOREX.r2.2HG0172090.1;transcript:HORVU.MOREX.r2.2HG0172070.1	gene:HORVU.MOREX.r2.2HG0172070,gene:HORVU.MOREX.r2.2HG0172090;gene:HORVU.MOREX.r2.2HG0172070
2H-649888781	2H	649888781	0.000222133	0.032421	3.65339	Intergenic	transcript:HORVU.MOREX.r2.2HG0171830.1,transcript:HORVU.MOREX.r2.2HG0171850.1	gene:HORVU.MOREX.r2.2HG0171830,gene:HORVU.MOREX.r2.2HG0171850
2H-649888884	2H	649888884	0.000222133	0.032421	3.65339	Intergenic	transcript:HORVU.MOREX.r2.2HG0171830.1,transcript:HORVU.MOREX.r2.2HG0171850.1	gene:HORVU.MOREX.r2.2HG0171830,gene:HORVU.MOREX.r2.2HG0171850
2H-649889421	2H	649889421	0.000222133	0.032421	3.65339	Intergenic	transcript:HORVU.MOREX.r2.2HG0171830.1,transcript:HORVU.MOREX.r2.2HG0171850.1	gene:HORVU.MOREX.r2.2HG0171830,gene:HORVU.MOREX.r2.2HG0171850
2H-28624530	2H	28624530	0.000229904	0.0334396	3.63845	Intergenic	transcript:HORVU.MOREX.r2.2HG0090130.1,transcript:HORVU.MOREX.r2.2HG0090150.1	gene:HORVU.MOREX.r2.2HG0090130,gene:HORVU.MOREX.r2.2HG0090150
2H-207980849	2H	207980849	0.000233155	0.033796	3.63235	Intergenic	transcript:HORVU.MOREX.r2.2HG0115410.1,transcript:HORVU.MOREX.r2.2HG0115420.1	gene:HORVU.MOREX.r2.2HG0115410,gene:HORVU.MOREX.r2.2HG0115420
2H-17809116	2H	17809116	0.000251304	0.0357465	3.5998	Intergenic	transcript:HORVU.MOREX.r2.2HG0086180.1,transcript:HORVU.MOREX.r2.2HG0086190.1	gene:HORVU.MOREX.r2.2HG0086180,gene:HORVU.MOREX.r2.2HG0086190
2H-28960216	2H	28960216	0.00025256	0.0357465	3.59763	Intergenic	transcript:HORVU.MOREX.r2.2HG0090150.1,transcript:HORVU.MOREX.r2.2HG0090180.1	gene:HORVU.MOREX.r2.2HG0090150,gene:HORVU.MOREX.r2.2HG0090180
2H-28960291	2H	28960291	0.00025256	0.0357465	3.59763	Intergenic	transcript:HORVU.MOREX.r2.2HG0090150.1,transcript:HORVU.MOREX.r2.2HG0090180.1	gene:HORVU.MOREX.r2.2HG0090150,gene:HORVU.MOREX.r2.2HG0090180
2H-28960238	2H	28960238	0.00025256	0.0357465	3.59763	Intergenic	transcript:HORVU.MOREX.r2.2HG0090150.1,transcript:HORVU.MOREX.r2.2HG0090180.1	gene:HORVU.MOREX.r2.2HG0090150,gene:HORVU.MOREX.r2.2HG0090180
2H-46690638	2H	46690638	0.000253236	0.0357656	3.59647	Intergenic	transcript:HORVU.MOREX.r2.2HG0094200.1,transcript:HORVU.MOREX.r2.2HG0094240.1	gene:HORVU.MOREX.r2.2HG0094200,gene:HORVU.MOREX.r2.2HG0094240
2H-30121608	2H	30121608	0.000259057	0.0364252	3.58661	Exon	transcript:HORVU.MOREX.r2.2HG0090490.1	gene:HORVU.MOREX.r2.2HG0090490
2H-23848837	2H	23848837	0.000272772	0.0378082	3.5642	Intergenic;Downstream	transcript:HORVU.MOREX.r2.2HG0088370.1,transcript:HORVU.MOREX.r2.2HG0088380.1;transcript:HORVU.MOREX.r2.2HG0088380.1	gene:HORVU.MOREX.r2.2HG0088370,gene:HORVU.MOREX.r2.2HG0088380;gene:HORVU.MOREX.r2.2HG0088380
2H-23849243	2H	23849243	0.000272772	0.0378082	3.5642	Intergenic;Downstream	transcript:HORVU.MOREX.r2.2HG0088370.1,transcript:HORVU.MOREX.r2.2HG0088380.1;transcript:HORVU.MOREX.r2.2HG0088380.1	gene:HORVU.MOREX.r2.2HG0088370,gene:HORVU.MOREX.r2.2HG0088380;gene:HORVU.MOREX.r2.2HG0088380
2H-23728261	2H	23728261	0.000272772	0.0378082	3.5642	Intergenic	transcript:HORVU.MOREX.r2.2HG0088300.1,transcript:HORVU.MOREX.r2.2HG0088310.1	gene:HORVU.MOREX.r2.2HG0088300,gene:HORVU.MOREX.r2.2HG0088310
2H-234197252	2H	234197252	0.000273782	0.0378158	3.5626	Intergenic	transcript:HORVU.MOREX.r2.2HG0117660.1,transcript:HORVU.MOREX.r2.2HG0117730.1	gene:HORVU.MOREX.r2.2HG0117660,gene:HORVU.MOREX.r2.2HG0117730
2H-234197282	2H	234197282	0.000273782	0.0378158	3.5626	Intergenic	transcript:HORVU.MOREX.r2.2HG0117660.1,transcript:HORVU.MOREX.r2.2HG0117730.1	gene:HORVU.MOREX.r2.2HG0117660,gene:HORVU.MOREX.r2.2HG0117730
2H-355870623	2H	355870623	0.000273782	0.0378158	3.5626	Intergenic	transcript:HORVU.MOREX.r2.2HG0125400.1,transcript:HORVU.MOREX.r2.2HG0125420.1	gene:HORVU.MOREX.r2.2HG0125400,gene:HORVU.MOREX.r2.2HG0125420
2H-30121658	2H	30121658	0.000274021	0.0378158	3.56222	Exon	transcript:HORVU.MOREX.r2.2HG0090490.1	gene:HORVU.MOREX.r2.2HG0090490
2H-18898154	2H	18898154	0.000295419	0.0403729	3.52956	Exon	transcript:HORVU.MOREX.r2.2HG0086560.1	gene:HORVU.MOREX.r2.2HG0086560
2H-589789818	2H	589789818	0.000303988	0.0413655	3.51714	Intergenic	transcript:HORVU.MOREX.r2.2HG0154240.1,transcript:HORVU.MOREX.r2.2HG0154250.1	gene:HORVU.MOREX.r2.2HG0154240,gene:HORVU.MOREX.r2.2HG0154250
2H-29896275	2H	29896275	0.000306626	0.0416798	3.51339	Intergenic	transcript:HORVU.MOREX.r2.2HG0090410.1,transcript:HORVU.MOREX.r2.2HG0090480.1	gene:HORVU.MOREX.r2.2HG0090410,gene:HORVU.MOREX.r2.2HG0090480
2H-650873788	2H	650873788	0.000310612	0.0420623	3.50778	Intron;Upstream	transcript:HORVU.MOREX.r2.2HG0172150.1;transcript:HORVU.MOREX.r2.2HG0172160.1	gene:HORVU.MOREX.r2.2HG0172150;gene:HORVU.MOREX.r2.2HG0172160
2H-29896221	2H	29896221	0.000311101	0.0420623	3.5071	Intergenic	transcript:HORVU.MOREX.r2.2HG0090410.1,transcript:HORVU.MOREX.r2.2HG0090480.1	gene:HORVU.MOREX.r2.2HG0090410,gene:HORVU.MOREX.r2.2HG0090480
2H-29896258	2H	29896258	0.000311101	0.0420623	3.5071	Intergenic	transcript:HORVU.MOREX.r2.2HG0090410.1,transcript:HORVU.MOREX.r2.2HG0090480.1	gene:HORVU.MOREX.r2.2HG0090410,gene:HORVU.MOREX.r2.2HG0090480
2H-21998497	2H	21998497	0.00031594	0.0425902	3.50039	Intron	transcript:HORVU.MOREX.r2.2HG0087610.1	gene:HORVU.MOREX.r2.2HG0087610
2H-21993815	2H	21993815	0.00031594	0.0425902	3.50039	Intergenic;Upstream	transcript:HORVU.MOREX.r2.2HG0087600.1,transcript:HORVU.MOREX.r2.2HG0087610.1;transcript:HORVU.MOREX.r2.2HG0087610.1	gene:HORVU.MOREX.r2.2HG0087600,gene:HORVU.MOREX.r2.2HG0087610;gene:HORVU.MOREX.r2.2HG0087610
2H-589789817	2H	589789817	0.000316013	0.0425902	3.50029	Intergenic	transcript:HORVU.MOREX.r2.2HG0154240.1,transcript:HORVU.MOREX.r2.2HG0154250.1	gene:HORVU.MOREX.r2.2HG0154240,gene:HORVU.MOREX.r2.2HG0154250
2H-29446995	2H	29446995	0.000321865	0.0431037	3.49233	Intron	transcript:HORVU.MOREX.r2.2HG0090320.1	gene:HORVU.MOREX.r2.2HG0090320
2H-23515131	2H	23515131	0.000327495	0.0437874	3.4848	Intron	transcript:HORVU.MOREX.r2.2HG0088190.1	gene:HORVU.MOREX.r2.2HG0088190
2H-651670342	2H	651670342	0.000332897	0.0443934	3.47769	Intergenic	transcript:HORVU.MOREX.r2.2HG0172480.1,transcript:HORVU.MOREX.r2.2HG0172490.1	gene:HORVU.MOREX.r2.2HG0172480,gene:HORVU.MOREX.r2.2HG0172490
2H-35027109	2H	35027109	0.000333625	0.0444437	3.47674	Intergenic	transcript:HORVU.MOREX.r2.2HG0091510.1,transcript:HORVU.MOREX.r2.2HG0091530.1	gene:HORVU.MOREX.r2.2HG0091510,gene:HORVU.MOREX.r2.2HG0091530
2H-23045769	2H	23045769	0.000342238	0.0453414	3.46567	Intergenic	transcript:HORVU.MOREX.r2.2HG0087950.1,transcript:HORVU.MOREX.r2.2HG0087980.1	gene:HORVU.MOREX.r2.2HG0087950,gene:HORVU.MOREX.r2.2HG0087980
2H-23046004	2H	23046004	0.000342238	0.0453414	3.46567	Intergenic	transcript:HORVU.MOREX.r2.2HG0087950.1,transcript:HORVU.MOREX.r2.2HG0087980.1	gene:HORVU.MOREX.r2.2HG0087950,gene:HORVU.MOREX.r2.2HG0087980
2H-29896064	2H	29896064	0.000356477	0.0468475	3.44797	Intergenic	transcript:HORVU.MOREX.r2.2HG0090410.1,transcript:HORVU.MOREX.r2.2HG0090480.1	gene:HORVU.MOREX.r2.2HG0090410,gene:HORVU.MOREX.r2.2HG0090480
2H-18958730	2H	18958730	0.000370395	0.0485758	3.43133	Intergenic;Upstream	transcript:HORVU.MOREX.r2.2HG0086610.1,transcript:HORVU.MOREX.r2.2HG0086620.1;transcript:HORVU.MOREX.r2.2HG0086620.1	gene:HORVU.MOREX.r2.2HG0086610,gene:HORVU.MOREX.r2.2HG0086620;gene:HORVU.MOREX.r2.2HG0086620
2H-28960233	2H	28960233	0.000373742	0.0489078	3.42743	Intergenic	transcript:HORVU.MOREX.r2.2HG0090150.1,transcript:HORVU.MOREX.r2.2HG0090180.1	gene:HORVU.MOREX.r2.2HG0090150,gene:HORVU.MOREX.r2.2HG0090180
2H-21051727	2H	21051727	0.000374085	0.0489078	3.42703	Intergenic	transcript:HORVU.MOREX.r2.2HG0087130.1,transcript:HORVU.MOREX.r2.2HG0087140.1	gene:HORVU.MOREX.r2.2HG0087130,gene:HORVU.MOREX.r2.2HG0087140
2H-648785272	2H	648785272	0.000380452	0.0494849	3.4197	Intergenic	transcript:HORVU.MOREX.r2.2HG0171370.1,transcript:HORVU.MOREX.r2.2HG0171380.1	gene:HORVU.MOREX.r2.2HG0171370,gene:HORVU.MOREX.r2.2HG0171380
3H-615835067	3H	615835067	1.83169e-12	3.62581e-09	11.7371	Intron	transcript:HORVU.MOREX.r2.3HG0271110.1	gene:HORVU.MOREX.r2.3HG0271110
3H-616150397	3H	616150397	1.83169e-12	3.62581e-09	11.7371	Intergenic;Downstream	transcript:HORVU.MOREX.r2.3HG0271180.1,transcript:HORVU.MOREX.r2.3HG0271200.1;transcript:HORVU.MOREX.r2.3HG0271180.1	gene:HORVU.MOREX.r2.3HG0271180,gene:HORVU.MOREX.r2.3HG0271200;gene:HORVU.MOREX.r2.3HG0271180
3H-616150453	3H	616150453	1.83169e-12	3.62581e-09	11.7371	Intergenic;Downstream	transcript:HORVU.MOREX.r2.3HG0271180.1,transcript:HORVU.MOREX.r2.3HG0271200.1;transcript:HORVU.MOREX.r2.3HG0271180.1	gene:HORVU.MOREX.r2.3HG0271180,gene:HORVU.MOREX.r2.3HG0271200;gene:HORVU.MOREX.r2.3HG0271180
3H-615967162	3H	615967162	1.83169e-12	3.62581e-09	11.7371	Upstream;Intergenic	transcript:HORVU.MOREX.r2.3HG0271150.1;transcript:HORVU.MOREX.r2.3HG0271150.1,transcript:HORVU.MOREX.r2.3HG0271160.1	gene:HORVU.MOREX.r2.3HG0271150;gene:HORVU.MOREX.r2.3HG0271150,gene:HORVU.MOREX.r2.3HG0271160
3H-616150573	3H	616150573	3.29322e-12	5.79456e-09	11.4824	Downstream;Intergenic	transcript:HORVU.MOREX.r2.3HG0271180.1;transcript:HORVU.MOREX.r2.3HG0271180.1,transcript:HORVU.MOREX.r2.3HG0271200.1	gene:HORVU.MOREX.r2.3HG0271180;gene:HORVU.MOREX.r2.3HG0271180,gene:HORVU.MOREX.r2.3HG0271200
3H-616150581	3H	616150581	3.29322e-12	5.79456e-09	11.4824	Downstream;Intergenic	transcript:HORVU.MOREX.r2.3HG0271180.1;transcript:HORVU.MOREX.r2.3HG0271180.1,transcript:HORVU.MOREX.r2.3HG0271200.1	gene:HORVU.MOREX.r2.3HG0271180;gene:HORVU.MOREX.r2.3HG0271180,gene:HORVU.MOREX.r2.3HG0271200
3H-615969798	3H	615969798	5.82013e-10	7.08976e-07	9.23507	Intergenic	transcript:HORVU.MOREX.r2.3HG0271150.1,transcript:HORVU.MOREX.r2.3HG0271160.1	gene:HORVU.MOREX.r2.3HG0271150,gene:HORVU.MOREX.r2.3HG0271160
3H-616313242	3H	616313242	2.21377e-09	2.52663e-06	8.65487	Exon	transcript:HORVU.MOREX.r2.3HG0271200.1	gene:HORVU.MOREX.r2.3HG0271200
3H-594917776	3H	594917776	2.79576e-08	2.74563e-05	7.5535	Intron;Downstream	transcript:HORVU.MOREX.r2.3HG0262990.1;transcript:HORVU.MOREX.r2.3HG0262980.1	gene:HORVU.MOREX.r2.3HG0262990;gene:HORVU.MOREX.r2.3HG0262980
3H-616150555	3H	616150555	5.89646e-08	5.49269e-05	7.22941	Intergenic;Downstream	transcript:HORVU.MOREX.r2.3HG0271180.1,transcript:HORVU.MOREX.r2.3HG0271200.1;transcript:HORVU.MOREX.r2.3HG0271180.1	gene:HORVU.MOREX.r2.3HG0271180,gene:HORVU.MOREX.r2.3HG0271200;gene:HORVU.MOREX.r2.3HG0271180
3H-595700154	3H	595700154	6.13225e-08	5.67063e-05	7.21238	Intron	transcript:HORVU.MOREX.r2.3HG0263280.1	gene:HORVU.MOREX.r2.3HG0263280
3H-616103707	3H	616103707	8.91626e-08	7.43141e-05	7.04982	Intergenic	transcript:HORVU.MOREX.r2.3HG0271160.1,transcript:HORVU.MOREX.r2.3HG0271180.1	gene:HORVU.MOREX.r2.3HG0271160,gene:HORVU.MOREX.r2.3HG0271180
3H-616103715	3H	616103715	8.91626e-08	7.43141e-05	7.04982	Intergenic	transcript:HORVU.MOREX.r2.3HG0271160.1,transcript:HORVU.MOREX.r2.3HG0271180.1	gene:HORVU.MOREX.r2.3HG0271160,gene:HORVU.MOREX.r2.3HG0271180
3H-616103771	3H	616103771	8.91626e-08	7.43141e-05	7.04982	Intergenic	transcript:HORVU.MOREX.r2.3HG0271160.1,transcript:HORVU.MOREX.r2.3HG0271180.1	gene:HORVU.MOREX.r2.3HG0271160,gene:HORVU.MOREX.r2.3HG0271180
3H-616103781	3H	616103781	8.91626e-08	7.43141e-05	7.04982	Intergenic	transcript:HORVU.MOREX.r2.3HG0271160.1,transcript:HORVU.MOREX.r2.3HG0271180.1	gene:HORVU.MOREX.r2.3HG0271160,gene:HORVU.MOREX.r2.3HG0271180
3H-616103785	3H	616103785	8.91626e-08	7.43141e-05	7.04982	Intergenic	transcript:HORVU.MOREX.r2.3HG0271160.1,transcript:HORVU.MOREX.r2.3HG0271180.1	gene:HORVU.MOREX.r2.3HG0271160,gene:HORVU.MOREX.r2.3HG0271180
3H-616103800	3H	616103800	8.91626e-08	7.43141e-05	7.04982	Intergenic	transcript:HORVU.MOREX.r2.3HG0271160.1,transcript:HORVU.MOREX.r2.3HG0271180.1	gene:HORVU.MOREX.r2.3HG0271160,gene:HORVU.MOREX.r2.3HG0271180
3H-616103816	3H	616103816	8.91626e-08	7.43141e-05	7.04982	Intergenic	transcript:HORVU.MOREX.r2.3HG0271160.1,transcript:HORVU.MOREX.r2.3HG0271180.1	gene:HORVU.MOREX.r2.3HG0271160,gene:HORVU.MOREX.r2.3HG0271180
3H-616103708	3H	616103708	8.91626e-08	7.43141e-05	7.04982	Intergenic	transcript:HORVU.MOREX.r2.3HG0271160.1,transcript:HORVU.MOREX.r2.3HG0271180.1	gene:HORVU.MOREX.r2.3HG0271160,gene:HORVU.MOREX.r2.3HG0271180
3H-616103763	3H	616103763	8.91626e-08	7.43141e-05	7.04982	Intergenic	transcript:HORVU.MOREX.r2.3HG0271160.1,transcript:HORVU.MOREX.r2.3HG0271180.1	gene:HORVU.MOREX.r2.3HG0271160,gene:HORVU.MOREX.r2.3HG0271180
3H-595545455	3H	595545455	2.13892e-07	0.000155732	6.6698	Exon	transcript:HORVU.MOREX.r2.3HG0263170.1	gene:HORVU.MOREX.r2.3HG0263170
3H-595545458	3H	595545458	2.13892e-07	0.000155732	6.6698	Exon	transcript:HORVU.MOREX.r2.3HG0263170.1	gene:HORVU.MOREX.r2.3HG0263170
3H-595545569	3H	595545569	2.13892e-07	0.000155732	6.6698	Intron	transcript:HORVU.MOREX.r2.3HG0263170.1	gene:HORVU.MOREX.r2.3HG0263170
3H-595545681	3H	595545681	2.13892e-07	0.000155732	6.6698	Intron	transcript:HORVU.MOREX.r2.3HG0263170.1	gene:HORVU.MOREX.r2.3HG0263170
3H-595545731	3H	595545731	2.13892e-07	0.000155732	6.6698	Intron	transcript:HORVU.MOREX.r2.3HG0263170.1	gene:HORVU.MOREX.r2.3HG0263170
3H-595545521	3H	595545521	2.13892e-07	0.000155732	6.6698	Intron	transcript:HORVU.MOREX.r2.3HG0263170.1	gene:HORVU.MOREX.r2.3HG0263170
3H-616150478	3H	616150478	3.22127e-07	0.000227985	6.49197	Intergenic;Downstream	transcript:HORVU.MOREX.r2.3HG0271180.1,transcript:HORVU.MOREX.r2.3HG0271200.1;transcript:HORVU.MOREX.r2.3HG0271180.1	gene:HORVU.MOREX.r2.3HG0271180,gene:HORVU.MOREX.r2.3HG0271200;gene:HORVU.MOREX.r2.3HG0271180
3H-595265491	3H	595265491	3.45548e-07	0.000239215	6.46149	Intergenic;Downstream	transcript:HORVU.MOREX.r2.3HG0263070.1,transcript:HORVU.MOREX.r2.3HG0263090.1;transcript:HORVU.MOREX.r2.3HG0263090.1	gene:HORVU.MOREX.r2.3HG0263070,gene:HORVU.MOREX.r2.3HG0263090;gene:HORVU.MOREX.r2.3HG0263090
3H-595639628	3H	595639628	3.45548e-07	0.000239215	6.46149	Intergenic;Downstream	transcript:HORVU.MOREX.r2.3HG0263240.1,transcript:HORVU.MOREX.r2.3HG0263250.1;transcript:HORVU.MOREX.r2.3HG0263240.1	gene:HORVU.MOREX.r2.3HG0263240,gene:HORVU.MOREX.r2.3HG0263250;gene:HORVU.MOREX.r2.3HG0263240
3H-595265193	3H	595265193	3.45548e-07	0.000239215	6.46149	Downstream;Intergenic	transcript:HORVU.MOREX.r2.3HG0263090.1;transcript:HORVU.MOREX.r2.3HG0263070.1,transcript:HORVU.MOREX.r2.3HG0263090.1	gene:HORVU.MOREX.r2.3HG0263090;gene:HORVU.MOREX.r2.3HG0263070,gene:HORVU.MOREX.r2.3HG0263090
3H-595700194	3H	595700194	3.45548e-07	0.000239215	6.46149	Intron	transcript:HORVU.MOREX.r2.3HG0263280.1	gene:HORVU.MOREX.r2.3HG0263280
3H-615111364	3H	615111364	4.35197e-07	0.000288659	6.36131	Intergenic	transcript:HORVU.MOREX.r2.3HG0270810.1,transcript:HORVU.MOREX.r2.3HG0270820.1	gene:HORVU.MOREX.r2.3HG0270810,gene:HORVU.MOREX.r2.3HG0270820
3H-590033288	3H	590033288	7.07534e-07	0.000430939	6.15025	Intergenic	transcript:HORVU.MOREX.r2.3HG0261310.1,transcript:HORVU.MOREX.r2.3HG0261350.1	gene:HORVU.MOREX.r2.3HG0261310,gene:HORVU.MOREX.r2.3HG0261350
3H-616103734	3H	616103734	8.08515e-07	0.000483153	6.09231	Intergenic	transcript:HORVU.MOREX.r2.3HG0271160.1,transcript:HORVU.MOREX.r2.3HG0271180.1	gene:HORVU.MOREX.r2.3HG0271160,gene:HORVU.MOREX.r2.3HG0271180
3H-595694899	3H	595694899	8.26657e-07	0.000490607	6.08267	Intergenic;Upstream	transcript:HORVU.MOREX.r2.3HG0263250.1,transcript:HORVU.MOREX.r2.3HG0263270.1;transcript:HORVU.MOREX.r2.3HG0263270.1	gene:HORVU.MOREX.r2.3HG0263250,gene:HORVU.MOREX.r2.3HG0263270;gene:HORVU.MOREX.r2.3HG0263270
3H-615834779	3H	615834779	9.64531e-07	0.000560521	6.01568	Exon	transcript:HORVU.MOREX.r2.3HG0271110.1	gene:HORVU.MOREX.r2.3HG0271110
3H-592764692	3H	592764692	1.79273e-06	0.000897688	5.74649	Upstream;Intergenic	transcript:HORVU.MOREX.r2.3HG0262260.1;transcript:HORVU.MOREX.r2.3HG0262250.1,transcript:HORVU.MOREX.r2.3HG0262260.1	gene:HORVU.MOREX.r2.3HG0262260;gene:HORVU.MOREX.r2.3HG0262250,gene:HORVU.MOREX.r2.3HG0262260
3H-595679680	3H	595679680	1.98351e-06	0.00098158	5.70257	Intergenic	transcript:HORVU.MOREX.r2.3HG0263250.1,transcript:HORVU.MOREX.r2.3HG0263270.1	gene:HORVU.MOREX.r2.3HG0263250,gene:HORVU.MOREX.r2.3HG0263270
3H-595266391	3H	595266391	2.73313e-06	0.00129198	5.56334	Exon	transcript:HORVU.MOREX.r2.3HG0263090.1	gene:HORVU.MOREX.r2.3HG0263090
3H-595265147	3H	595265147	2.73313e-06	0.00129198	5.56334	Downstream;Intergenic	transcript:HORVU.MOREX.r2.3HG0263090.1;transcript:HORVU.MOREX.r2.3HG0263070.1,transcript:HORVU.MOREX.r2.3HG0263090.1	gene:HORVU.MOREX.r2.3HG0263090;gene:HORVU.MOREX.r2.3HG0263070,gene:HORVU.MOREX.r2.3HG0263090
3H-595265866	3H	595265866	2.73313e-06	0.00129198	5.56334	Exon	transcript:HORVU.MOREX.r2.3HG0263090.1	gene:HORVU.MOREX.r2.3HG0263090
3H-595575237	3H	595575237	2.73313e-06	0.00129198	5.56334	Exon	transcript:HORVU.MOREX.r2.3HG0263190.1	gene:HORVU.MOREX.r2.3HG0263190
3H-595739366	3H	595739366	2.91684e-06	0.00136356	5.53509	Intergenic;Downstream	transcript:HORVU.MOREX.r2.3HG0263290.1,transcript:HORVU.MOREX.r2.3HG0263300.1;transcript:HORVU.MOREX.r2.3HG0263300.1	gene:HORVU.MOREX.r2.3HG0263290,gene:HORVU.MOREX.r2.3HG0263300;gene:HORVU.MOREX.r2.3HG0263300
3H-595739409	3H	595739409	2.91684e-06	0.00136356	5.53509	Intergenic;Downstream	transcript:HORVU.MOREX.r2.3HG0263290.1,transcript:HORVU.MOREX.r2.3HG0263300.1;transcript:HORVU.MOREX.r2.3HG0263300.1	gene:HORVU.MOREX.r2.3HG0263290,gene:HORVU.MOREX.r2.3HG0263300;gene:HORVU.MOREX.r2.3HG0263300
3H-595289891	3H	595289891	3.16692e-06	0.00147503	5.49936	Intergenic	transcript:HORVU.MOREX.r2.3HG0263090.1,transcript:HORVU.MOREX.r2.3HG0263100.1	gene:HORVU.MOREX.r2.3HG0263090,gene:HORVU.MOREX.r2.3HG0263100
3H-596145297	3H	596145297	3.36671e-06	0.00151794	5.47279	Intergenic	transcript:HORVU.MOREX.r2.3HG0263430.1,transcript:HORVU.MOREX.r2.3HG0263440.1	gene:HORVU.MOREX.r2.3HG0263430,gene:HORVU.MOREX.r2.3HG0263440
3H-596145428	3H	596145428	3.36671e-06	0.00151794	5.47279	Intergenic	transcript:HORVU.MOREX.r2.3HG0263430.1,transcript:HORVU.MOREX.r2.3HG0263440.1	gene:HORVU.MOREX.r2.3HG0263430,gene:HORVU.MOREX.r2.3HG0263440
3H-615969600	3H	615969600	3.94691e-06	0.0017124	5.40374	Intergenic	transcript:HORVU.MOREX.r2.3HG0271150.1,transcript:HORVU.MOREX.r2.3HG0271160.1	gene:HORVU.MOREX.r2.3HG0271150,gene:HORVU.MOREX.r2.3HG0271160
3H-590321133	3H	590321133	4.64633e-06	0.00192993	5.33289	Intergenic	transcript:HORVU.MOREX.r2.3HG0261430.1,transcript:HORVU.MOREX.r2.3HG0261440.1	gene:HORVU.MOREX.r2.3HG0261430,gene:HORVU.MOREX.r2.3HG0261440
3H-592877054	3H	592877054	5.76639e-06	0.00229726	5.2391	Intergenic	transcript:HORVU.MOREX.r2.3HG0262310.1,transcript:HORVU.MOREX.r2.3HG0262320.1	gene:HORVU.MOREX.r2.3HG0262310,gene:HORVU.MOREX.r2.3HG0262320
3H-594917735	3H	594917735	7.25995e-06	0.00277867	5.13907	Exon;Downstream	transcript:HORVU.MOREX.r2.3HG0262990.1;transcript:HORVU.MOREX.r2.3HG0262980.1	gene:HORVU.MOREX.r2.3HG0262990;gene:HORVU.MOREX.r2.3HG0262980
3H-595694844	3H	595694844	8.37725e-06	0.00304968	5.0769	Upstream;Intergenic	transcript:HORVU.MOREX.r2.3HG0263270.1;transcript:HORVU.MOREX.r2.3HG0263250.1,transcript:HORVU.MOREX.r2.3HG0263270.1	gene:HORVU.MOREX.r2.3HG0263270;gene:HORVU.MOREX.r2.3HG0263250,gene:HORVU.MOREX.r2.3HG0263270
3H-592734900	3H	592734900	8.52172e-06	0.00309338	5.06947	Intergenic	transcript:HORVU.MOREX.r2.3HG0262240.1,transcript:HORVU.MOREX.r2.3HG0262250.1	gene:HORVU.MOREX.r2.3HG0262240,gene:HORVU.MOREX.r2.3HG0262250
3H-595695216	3H	595695216	8.68121e-06	0.00313332	5.06142	Upstream;Intergenic	transcript:HORVU.MOREX.r2.3HG0263270.1;transcript:HORVU.MOREX.r2.3HG0263250.1,transcript:HORVU.MOREX.r2.3HG0263270.1	gene:HORVU.MOREX.r2.3HG0263270;gene:HORVU.MOREX.r2.3HG0263250,gene:HORVU.MOREX.r2.3HG0263270
3H-596200550	3H	596200550	9.77596e-06	0.00344024	5.00984	Intron	transcript:HORVU.MOREX.r2.3HG0263460.1	gene:HORVU.MOREX.r2.3HG0263460
3H-592764892	3H	592764892	1.07178e-05	0.00371589	4.96989	Upstream;Intergenic	transcript:HORVU.MOREX.r2.3HG0262260.1;transcript:HORVU.MOREX.r2.3HG0262250.1,transcript:HORVU.MOREX.r2.3HG0262260.1	gene:HORVU.MOREX.r2.3HG0262260;gene:HORVU.MOREX.r2.3HG0262250,gene:HORVU.MOREX.r2.3HG0262260
3H-592764770	3H	592764770	1.16076e-05	0.00385121	4.93526	Upstream;Intergenic	transcript:HORVU.MOREX.r2.3HG0262260.1;transcript:HORVU.MOREX.r2.3HG0262250.1,transcript:HORVU.MOREX.r2.3HG0262260.1	gene:HORVU.MOREX.r2.3HG0262260;gene:HORVU.MOREX.r2.3HG0262250,gene:HORVU.MOREX.r2.3HG0262260
3H-596205762	3H	596205762	1.19453e-05	0.00392731	4.9228	Exon	transcript:HORVU.MOREX.r2.3HG0263470.1	gene:HORVU.MOREX.r2.3HG0263470
3H-590345777	3H	590345777	1.23968e-05	0.00405817	4.90669	Intergenic	transcript:HORVU.MOREX.r2.3HG0261430.1,transcript:HORVU.MOREX.r2.3HG0261440.1	gene:HORVU.MOREX.r2.3HG0261430,gene:HORVU.MOREX.r2.3HG0261440
3H-594917780	3H	594917780	1.44892e-05	0.00460048	4.83896	Downstream;Intron	transcript:HORVU.MOREX.r2.3HG0262980.1;transcript:HORVU.MOREX.r2.3HG0262990.1	gene:HORVU.MOREX.r2.3HG0262980;gene:HORVU.MOREX.r2.3HG0262990
3H-594917804	3H	594917804	1.44892e-05	0.00460048	4.83896	Intron;Downstream	transcript:HORVU.MOREX.r2.3HG0262990.1;transcript:HORVU.MOREX.r2.3HG0262980.1	gene:HORVU.MOREX.r2.3HG0262990;gene:HORVU.MOREX.r2.3HG0262980
3H-594917747	3H	594917747	1.44892e-05	0.00460048	4.83896	Exon;Downstream	transcript:HORVU.MOREX.r2.3HG0262990.1;transcript:HORVU.MOREX.r2.3HG0262980.1	gene:HORVU.MOREX.r2.3HG0262990;gene:HORVU.MOREX.r2.3HG0262980
3H-590140362	3H	590140362	1.55744e-05	0.00485978	4.80759	Intergenic	transcript:HORVU.MOREX.r2.3HG0261350.1,transcript:HORVU.MOREX.r2.3HG0261390.1	gene:HORVU.MOREX.r2.3HG0261350,gene:HORVU.MOREX.r2.3HG0261390
3H-585301669	3H	585301669	1.75754e-05	0.00535234	4.75509	Intergenic	transcript:HORVU.MOREX.r2.3HG0259910.1,transcript:HORVU.MOREX.r2.3HG0259970.1	gene:HORVU.MOREX.r2.3HG0259910,gene:HORVU.MOREX.r2.3HG0259970
3H-592765568	3H	592765568	2.0278e-05	0.0060732	4.69297	Upstream;Intergenic	transcript:HORVU.MOREX.r2.3HG0262260.1;transcript:HORVU.MOREX.r2.3HG0262250.1,transcript:HORVU.MOREX.r2.3HG0262260.1	gene:HORVU.MOREX.r2.3HG0262260;gene:HORVU.MOREX.r2.3HG0262250,gene:HORVU.MOREX.r2.3HG0262260
3H-616806066	3H	616806066	2.11238e-05	0.00626725	4.67523	Exon	transcript:HORVU.MOREX.r2.3HG0271430.1	gene:HORVU.MOREX.r2.3HG0271430
3H-592491267	3H	592491267	2.13585e-05	0.00632207	4.67043	Exon	transcript:HORVU.MOREX.r2.3HG0262190.1	gene:HORVU.MOREX.r2.3HG0262190
3H-595866773	3H	595866773	2.22978e-05	0.00646416	4.65174	Intergenic	transcript:HORVU.MOREX.r2.3HG0263340.1,transcript:HORVU.MOREX.r2.3HG0263360.1	gene:HORVU.MOREX.r2.3HG0263340,gene:HORVU.MOREX.r2.3HG0263360
3H-595866729	3H	595866729	2.22978e-05	0.00646416	4.65174	Intergenic	transcript:HORVU.MOREX.r2.3HG0263340.1,transcript:HORVU.MOREX.r2.3HG0263360.1	gene:HORVU.MOREX.r2.3HG0263340,gene:HORVU.MOREX.r2.3HG0263360
3H-595866738	3H	595866738	2.22978e-05	0.00646416	4.65174	Intergenic	transcript:HORVU.MOREX.r2.3HG0263340.1,transcript:HORVU.MOREX.r2.3HG0263360.1	gene:HORVU.MOREX.r2.3HG0263340,gene:HORVU.MOREX.r2.3HG0263360
3H-595289844	3H	595289844	2.31606e-05	0.00669707	4.63525	Intergenic	transcript:HORVU.MOREX.r2.3HG0263090.1,transcript:HORVU.MOREX.r2.3HG0263100.1	gene:HORVU.MOREX.r2.3HG0263090,gene:HORVU.MOREX.r2.3HG0263100
3H-614748314	3H	614748314	2.47888e-05	0.00699425	4.60574	Intergenic;Upstream	transcript:HORVU.MOREX.r2.3HG0270740.1,transcript:HORVU.MOREX.r2.3HG0270750.1;transcript:HORVU.MOREX.r2.3HG0270750.1	gene:HORVU.MOREX.r2.3HG0270740,gene:HORVU.MOREX.r2.3HG0270750;gene:HORVU.MOREX.r2.3HG0270750
3H-614748339	3H	614748339	2.47888e-05	0.00699425	4.60574	Intergenic;Upstream	transcript:HORVU.MOREX.r2.3HG0270740.1,transcript:HORVU.MOREX.r2.3HG0270750.1;transcript:HORVU.MOREX.r2.3HG0270750.1	gene:HORVU.MOREX.r2.3HG0270740,gene:HORVU.MOREX.r2.3HG0270750;gene:HORVU.MOREX.r2.3HG0270750
3H-595070461	3H	595070461	2.53608e-05	0.00709245	4.59584	Intergenic	transcript:HORVU.MOREX.r2.3HG0263040.1,transcript:HORVU.MOREX.r2.3HG0263050.1	gene:HORVU.MOREX.r2.3HG0263040,gene:HORVU.MOREX.r2.3HG0263050
3H-585014864	3H	585014864	2.6992e-05	0.00741765	4.56876	Intergenic	transcript:HORVU.MOREX.r2.3HG0259810.1,transcript:HORVU.MOREX.r2.3HG0259860.1	gene:HORVU.MOREX.r2.3HG0259810,gene:HORVU.MOREX.r2.3HG0259860
3H-585046274	3H	585046274	2.6992e-05	0.00741765	4.56876	Intron	transcript:HORVU.MOREX.r2.3HG0259880.1	gene:HORVU.MOREX.r2.3HG0259880
3H-592417582	3H	592417582	2.70817e-05	0.0074262	4.56732	Intron	transcript:HORVU.MOREX.r2.3HG0262150.1	gene:HORVU.MOREX.r2.3HG0262150
3H-596200448	3H	596200448	2.82531e-05	0.00762455	4.54893	Exon	transcript:HORVU.MOREX.r2.3HG0263460.1	gene:HORVU.MOREX.r2.3HG0263460
3H-596177022	3H	596177022	2.87253e-05	0.0076937	4.54174	SpliceSiteRegion	transcript:HORVU.MOREX.r2.3HG0263440.1	gene:HORVU.MOREX.r2.3HG0263440
3H-592941253	3H	592941253	2.89597e-05	0.00772194	4.53821	Upstream;Intergenic	transcript:HORVU.MOREX.r2.3HG0262340.1;transcript:HORVU.MOREX.r2.3HG0262340.1,transcript:HORVU.MOREX.r2.3HG0262360.1	gene:HORVU.MOREX.r2.3HG0262340;gene:HORVU.MOREX.r2.3HG0262340,gene:HORVU.MOREX.r2.3HG0262360
3H-613158669	3H	613158669	2.91355e-05	0.00772194	4.53558	Intergenic	transcript:HORVU.MOREX.r2.3HG0269890.1,transcript:HORVU.MOREX.r2.3HG0269920.1	gene:HORVU.MOREX.r2.3HG0269890,gene:HORVU.MOREX.r2.3HG0269920
3H-613158702	3H	613158702	2.91355e-05	0.00772194	4.53558	Intergenic	transcript:HORVU.MOREX.r2.3HG0269890.1,transcript:HORVU.MOREX.r2.3HG0269920.1	gene:HORVU.MOREX.r2.3HG0269890,gene:HORVU.MOREX.r2.3HG0269920
3H-613158714	3H	613158714	2.91355e-05	0.00772194	4.53558	Intergenic	transcript:HORVU.MOREX.r2.3HG0269890.1,transcript:HORVU.MOREX.r2.3HG0269920.1	gene:HORVU.MOREX.r2.3HG0269890,gene:HORVU.MOREX.r2.3HG0269920
3H-615834857	3H	615834857	2.94368e-05	0.00773029	4.53111	Intron	transcript:HORVU.MOREX.r2.3HG0271110.1	gene:HORVU.MOREX.r2.3HG0271110
3H-615834850	3H	615834850	2.94368e-05	0.00773029	4.53111	Intron	transcript:HORVU.MOREX.r2.3HG0271110.1	gene:HORVU.MOREX.r2.3HG0271110
3H-592975227	3H	592975227	3.15075e-05	0.00791589	4.50159	Intergenic	transcript:HORVU.MOREX.r2.3HG0262340.1,transcript:HORVU.MOREX.r2.3HG0262360.1	gene:HORVU.MOREX.r2.3HG0262340,gene:HORVU.MOREX.r2.3HG0262360
3H-592975246	3H	592975246	3.15075e-05	0.00791589	4.50159	Intergenic	transcript:HORVU.MOREX.r2.3HG0262340.1,transcript:HORVU.MOREX.r2.3HG0262360.1	gene:HORVU.MOREX.r2.3HG0262340,gene:HORVU.MOREX.r2.3HG0262360
3H-592975230	3H	592975230	3.4513e-05	0.00841746	4.46202	Intergenic	transcript:HORVU.MOREX.r2.3HG0262340.1,transcript:HORVU.MOREX.r2.3HG0262360.1	gene:HORVU.MOREX.r2.3HG0262340,gene:HORVU.MOREX.r2.3HG0262360
3H-593114177	3H	593114177	3.52083e-05	0.00852855	4.45336	Upstream;Intergenic	transcript:HORVU.MOREX.r2.3HG0262360.1;transcript:HORVU.MOREX.r2.3HG0262340.1,transcript:HORVU.MOREX.r2.3HG0262360.1	gene:HORVU.MOREX.r2.3HG0262360;gene:HORVU.MOREX.r2.3HG0262340,gene:HORVU.MOREX.r2.3HG0262360
3H-595199363	3H	595199363	3.782e-05	0.00898932	4.42228	Exon	transcript:HORVU.MOREX.r2.3HG0263050.1	gene:HORVU.MOREX.r2.3HG0263050
3H-595199421	3H	595199421	3.782e-05	0.00898932	4.42228	Exon	transcript:HORVU.MOREX.r2.3HG0263050.1	gene:HORVU.MOREX.r2.3HG0263050
3H-595199426	3H	595199426	3.782e-05	0.00898932	4.42228	Exon	transcript:HORVU.MOREX.r2.3HG0263050.1	gene:HORVU.MOREX.r2.3HG0263050
3H-596145461	3H	596145461	4.16006e-05	0.00970582	4.3809	Intergenic	transcript:HORVU.MOREX.r2.3HG0263430.1,transcript:HORVU.MOREX.r2.3HG0263440.1	gene:HORVU.MOREX.r2.3HG0263430,gene:HORVU.MOREX.r2.3HG0263440
3H-596223056	3H	596223056	4.73923e-05	0.0108965	4.32429	Intergenic	transcript:HORVU.MOREX.r2.3HG0263470.1,transcript:HORVU.MOREX.r2.3HG0263480.1	gene:HORVU.MOREX.r2.3HG0263470,gene:HORVU.MOREX.r2.3HG0263480
3H-593114193	3H	593114193	4.74964e-05	0.0109007	4.32334	Upstream;Intergenic	transcript:HORVU.MOREX.r2.3HG0262360.1;transcript:HORVU.MOREX.r2.3HG0262340.1,transcript:HORVU.MOREX.r2.3HG0262360.1	gene:HORVU.MOREX.r2.3HG0262360;gene:HORVU.MOREX.r2.3HG0262340,gene:HORVU.MOREX.r2.3HG0262360
3H-585301120	3H	585301120	4.88048e-05	0.0111404	4.31154	Intergenic	transcript:HORVU.MOREX.r2.3HG0259910.1,transcript:HORVU.MOREX.r2.3HG0259970.1	gene:HORVU.MOREX.r2.3HG0259910,gene:HORVU.MOREX.r2.3HG0259970
3H-585301100	3H	585301100	4.88048e-05	0.0111404	4.31154	Intergenic	transcript:HORVU.MOREX.r2.3HG0259910.1,transcript:HORVU.MOREX.r2.3HG0259970.1	gene:HORVU.MOREX.r2.3HG0259910,gene:HORVU.MOREX.r2.3HG0259970
3H-568405070	3H	568405070	5.17054e-05	0.011658	4.28646	Downstream;Intergenic	transcript:HORVU.MOREX.r2.3HG0255430.1;transcript:HORVU.MOREX.r2.3HG0255430.1,transcript:HORVU.MOREX.r2.3HG0255450.1	gene:HORVU.MOREX.r2.3HG0255430;gene:HORVU.MOREX.r2.3HG0255430,gene:HORVU.MOREX.r2.3HG0255450
3H-612765929	3H	612765929	5.21598e-05	0.0117163	4.28266	Upstream;Intergenic	transcript:HORVU.MOREX.r2.3HG0269790.1;transcript:HORVU.MOREX.r2.3HG0269790.1,transcript:HORVU.MOREX.r2.3HG0269810.1	gene:HORVU.MOREX.r2.3HG0269790;gene:HORVU.MOREX.r2.3HG0269790,gene:HORVU.MOREX.r2.3HG0269810
3H-612766315	3H	612766315	5.21598e-05	0.0117163	4.28266	Upstream;Intergenic	transcript:HORVU.MOREX.r2.3HG0269790.1;transcript:HORVU.MOREX.r2.3HG0269790.1,transcript:HORVU.MOREX.r2.3HG0269810.1	gene:HORVU.MOREX.r2.3HG0269790;gene:HORVU.MOREX.r2.3HG0269790,gene:HORVU.MOREX.r2.3HG0269810
3H-592674540	3H	592674540	5.66018e-05	0.0122367	4.24717	Intron;Downstream	transcript:HORVU.MOREX.r2.3HG0262220.1;transcript:HORVU.MOREX.r2.3HG0262230.1	gene:HORVU.MOREX.r2.3HG0262220;gene:HORVU.MOREX.r2.3HG0262230
3H-577460822	3H	577460822	6.55561e-05	0.0135704	4.18339	Intron;Downstream	transcript:HORVU.MOREX.r2.3HG0258060.1;transcript:HORVU.MOREX.r2.3HG0258050.1	gene:HORVU.MOREX.r2.3HG0258060;gene:HORVU.MOREX.r2.3HG0258050
3H-595544120	3H	595544120	6.94489e-05	0.0142137	4.15833	Intron	transcript:HORVU.MOREX.r2.3HG0263170.1	gene:HORVU.MOREX.r2.3HG0263170
3H-592781893	3H	592781893	7.41586e-05	0.0147026	4.12984	Intergenic	transcript:HORVU.MOREX.r2.3HG0262260.1,transcript:HORVU.MOREX.r2.3HG0262270.1	gene:HORVU.MOREX.r2.3HG0262260,gene:HORVU.MOREX.r2.3HG0262270
3H-568405099	3H	568405099	7.79723e-05	0.015197	4.10806	Intergenic;Downstream	transcript:HORVU.MOREX.r2.3HG0255430.1,transcript:HORVU.MOREX.r2.3HG0255450.1;transcript:HORVU.MOREX.r2.3HG0255430.1	gene:HORVU.MOREX.r2.3HG0255430,gene:HORVU.MOREX.r2.3HG0255450;gene:HORVU.MOREX.r2.3HG0255430
3H-590980266	3H	590980266	7.98936e-05	0.0154763	4.09749	Intergenic	transcript:HORVU.MOREX.r2.3HG0261730.1,transcript:HORVU.MOREX.r2.3HG0261770.1	gene:HORVU.MOREX.r2.3HG0261730,gene:HORVU.MOREX.r2.3HG0261770
3H-590980267	3H	590980267	7.98936e-05	0.0154763	4.09749	Intergenic	transcript:HORVU.MOREX.r2.3HG0261730.1,transcript:HORVU.MOREX.r2.3HG0261770.1	gene:HORVU.MOREX.r2.3HG0261730,gene:HORVU.MOREX.r2.3HG0261770
3H-592264865	3H	592264865	8.78413e-05	0.0165847	4.0563	Exon	transcript:HORVU.MOREX.r2.3HG0262100.1	gene:HORVU.MOREX.r2.3HG0262100
3H-592264866	3H	592264866	8.78413e-05	0.0165847	4.0563	Exon	transcript:HORVU.MOREX.r2.3HG0262100.1	gene:HORVU.MOREX.r2.3HG0262100
3H-595545752	3H	595545752	9.81304e-05	0.0181487	4.0082	Intron	transcript:HORVU.MOREX.r2.3HG0263170.1	gene:HORVU.MOREX.r2.3HG0263170
3H-574107904	3H	574107904	0.000155268	0.02552	3.80892	Exon	transcript:HORVU.MOREX.r2.3HG0257110.1	gene:HORVU.MOREX.r2.3HG0257110
3H-592876860	3H	592876860	0.000175155	0.027565	3.75658	Intergenic	transcript:HORVU.MOREX.r2.3HG0262310.1,transcript:HORVU.MOREX.r2.3HG0262320.1	gene:HORVU.MOREX.r2.3HG0262310,gene:HORVU.MOREX.r2.3HG0262320
3H-594916669	3H	594916669	0.000201327	0.0307296	3.6961	Downstream;Downstream;Intergenic	transcript:HORVU.MOREX.r2.3HG0262980.1;transcript:HORVU.MOREX.r2.3HG0262990.1;transcript:HORVU.MOREX.r2.3HG0262980.1,transcript:HORVU.MOREX.r2.3HG0262990.1	gene:HORVU.MOREX.r2.3HG0262980;gene:HORVU.MOREX.r2.3HG0262990;gene:HORVU.MOREX.r2.3HG0262980,gene:HORVU.MOREX.r2.3HG0262990
3H-614528088	3H	614528088	0.000201601	0.0307343	3.69551	Intergenic	transcript:HORVU.MOREX.r2.3HG0270640.1,transcript:HORVU.MOREX.r2.3HG0270690.1	gene:HORVU.MOREX.r2.3HG0270640,gene:HORVU.MOREX.r2.3HG0270690
3H-595940658	3H	595940658	0.000207669	0.0315077	3.68263	Intergenic	transcript:HORVU.MOREX.r2.3HG0263400.1,transcript:HORVU.MOREX.r2.3HG0263410.1	gene:HORVU.MOREX.r2.3HG0263400,gene:HORVU.MOREX.r2.3HG0263410
3H-593883297	3H	593883297	0.000212639	0.0320444	3.67236	Gene	transcript:HORVU.MOREX.r2.3HG0262540.1	gene:HORVU.MOREX.r2.3HG0262540
3H-615974216	3H	615974216	0.00021907	0.0321219	3.65942	Intergenic	transcript:HORVU.MOREX.r2.3HG0271150.1,transcript:HORVU.MOREX.r2.3HG0271160.1	gene:HORVU.MOREX.r2.3HG0271150,gene:HORVU.MOREX.r2.3HG0271160
3H-592782481	3H	592782481	0.000232852	0.0337907	3.63292	Intergenic	transcript:HORVU.MOREX.r2.3HG0262260.1,transcript:HORVU.MOREX.r2.3HG0262270.1	gene:HORVU.MOREX.r2.3HG0262260,gene:HORVU.MOREX.r2.3HG0262270
3H-614808251	3H	614808251	0.000249759	0.035632	3.60248	Intergenic	transcript:HORVU.MOREX.r2.3HG0270760.1,transcript:HORVU.MOREX.r2.3HG0270790.1	gene:HORVU.MOREX.r2.3HG0270760,gene:HORVU.MOREX.r2.3HG0270790
3H-592735233	3H	592735233	0.000252342	0.0357465	3.59801	Intergenic	transcript:HORVU.MOREX.r2.3HG0262240.1,transcript:HORVU.MOREX.r2.3HG0262250.1	gene:HORVU.MOREX.r2.3HG0262240,gene:HORVU.MOREX.r2.3HG0262250
3H-619907929	3H	619907929	0.000281165	0.0386753	3.55104	Exon	transcript:HORVU.MOREX.r2.3HG0272680.1	gene:HORVU.MOREX.r2.3HG0272680
3H-595939248	3H	595939248	0.000287861	0.0395105	3.54082	Intergenic	transcript:HORVU.MOREX.r2.3HG0263400.1,transcript:HORVU.MOREX.r2.3HG0263410.1	gene:HORVU.MOREX.r2.3HG0263400,gene:HORVU.MOREX.r2.3HG0263410
3H-614747527	3H	614747527	0.000289782	0.0397311	3.53793	Intergenic	transcript:HORVU.MOREX.r2.3HG0270740.1,transcript:HORVU.MOREX.r2.3HG0270750.1	gene:HORVU.MOREX.r2.3HG0270740,gene:HORVU.MOREX.r2.3HG0270750
3H-618210475	3H	618210475	0.000337012	0.0448007	3.47235	Upstream;Intergenic	transcript:HORVU.MOREX.r2.3HG0271890.1;transcript:HORVU.MOREX.r2.3HG0271890.1,transcript:HORVU.MOREX.r2.3HG0271900.1	gene:HORVU.MOREX.r2.3HG0271890;gene:HORVU.MOREX.r2.3HG0271890,gene:HORVU.MOREX.r2.3HG0271900
3H-595699550	3H	595699550	0.000375812	0.0489317	3.42503	Downstream;Intergenic	transcript:HORVU.MOREX.r2.3HG0263280.1;transcript:HORVU.MOREX.r2.3HG0263270.1,transcript:HORVU.MOREX.r2.3HG0263280.1	gene:HORVU.MOREX.r2.3HG0263280;gene:HORVU.MOREX.r2.3HG0263270,gene:HORVU.MOREX.r2.3HG0263280
3H-595699591	3H	595699591	0.000375812	0.0489317	3.42503	Downstream;Intergenic	transcript:HORVU.MOREX.r2.3HG0263280.1;transcript:HORVU.MOREX.r2.3HG0263270.1,transcript:HORVU.MOREX.r2.3HG0263280.1	gene:HORVU.MOREX.r2.3HG0263280;gene:HORVU.MOREX.r2.3HG0263270,gene:HORVU.MOREX.r2.3HG0263280
3H-596223315	3H	596223315	0.00038205	0.0496418	3.41788	Intergenic	transcript:HORVU.MOREX.r2.3HG0263470.1,transcript:HORVU.MOREX.r2.3HG0263480.1	gene:HORVU.MOREX.r2.3HG0263470,gene:HORVU.MOREX.r2.3HG0263480
3H-578611056	3H	578611056	0.000383486	0.0497774	3.41625	Intergenic	transcript:HORVU.MOREX.r2.3HG0258410.1,transcript:HORVU.MOREX.r2.3HG0258420.1	gene:HORVU.MOREX.r2.3HG0258410,gene:HORVU.MOREX.r2.3HG0258420
4H-43080559	4H	43080559	7.45048e-11	1.03723e-07	10.1278	Intron	transcript:HORVU.MOREX.r2.4HG0285960.1	gene:HORVU.MOREX.r2.4HG0285960
4H-450599475	4H	450599475	1.56258e-07	0.000120707	6.80616	Intron	transcript:HORVU.MOREX.r2.4HG0318970.1	gene:HORVU.MOREX.r2.4HG0318970
4H-544096199	4H	544096199	1.69961e-06	0.000857844	5.76965	Intergenic;Upstream	transcript:HORVU.MOREX.r2.4HG0329640.1,transcript:HORVU.MOREX.r2.4HG0329650.1;transcript:HORVU.MOREX.r2.4HG0329640.1	gene:HORVU.MOREX.r2.4HG0329640,gene:HORVU.MOREX.r2.4HG0329650;gene:HORVU.MOREX.r2.4HG0329640
4H-545336270	4H	545336270	1.69961e-06	0.000857844	5.76965	Intergenic	transcript:HORVU.MOREX.r2.4HG0329790.1,transcript:HORVU.MOREX.r2.4HG0329820.1	gene:HORVU.MOREX.r2.4HG0329790,gene:HORVU.MOREX.r2.4HG0329820
4H-545336296	4H	545336296	1.69961e-06	0.000857844	5.76965	Intergenic	transcript:HORVU.MOREX.r2.4HG0329790.1,transcript:HORVU.MOREX.r2.4HG0329820.1	gene:HORVU.MOREX.r2.4HG0329790,gene:HORVU.MOREX.r2.4HG0329820
4H-545341608	4H	545341608	1.69961e-06	0.000857844	5.76965	Gene	transcript:HORVU.MOREX.r2.4HG0329820.1	gene:HORVU.MOREX.r2.4HG0329820
4H-545357940	4H	545357940	1.69961e-06	0.000857844	5.76965	Intergenic	transcript:HORVU.MOREX.r2.4HG0329820.1,transcript:HORVU.MOREX.r2.4HG0329860.1	gene:HORVU.MOREX.r2.4HG0329820,gene:HORVU.MOREX.r2.4HG0329860
4H-546331404	4H	546331404	1.69961e-06	0.000857844	5.76965	Intergenic	transcript:HORVU.MOREX.r2.4HG0329820.1,transcript:HORVU.MOREX.r2.4HG0329860.1	gene:HORVU.MOREX.r2.4HG0329820,gene:HORVU.MOREX.r2.4HG0329860
4H-547737950	4H	547737950	1.69961e-06	0.000857844	5.76965	Intergenic	transcript:HORVU.MOREX.r2.4HG0329980.1,transcript:HORVU.MOREX.r2.4HG0330000.1	gene:HORVU.MOREX.r2.4HG0329980,gene:HORVU.MOREX.r2.4HG0330000
4H-547750763	4H	547750763	1.69961e-06	0.000857844	5.76965	Intergenic	transcript:HORVU.MOREX.r2.4HG0329980.1,transcript:HORVU.MOREX.r2.4HG0330000.1	gene:HORVU.MOREX.r2.4HG0329980,gene:HORVU.MOREX.r2.4HG0330000
4H-548391955	4H	548391955	1.69961e-06	0.000857844	5.76965	Intergenic	transcript:HORVU.MOREX.r2.4HG0330070.1,transcript:HORVU.MOREX.r2.4HG0330090.1	gene:HORVU.MOREX.r2.4HG0330070,gene:HORVU.MOREX.r2.4HG0330090
4H-545341492	4H	545341492	1.69961e-06	0.000857844	5.76965	Intron	transcript:HORVU.MOREX.r2.4HG0329820.1	gene:HORVU.MOREX.r2.4HG0329820
4H-545357697	4H	545357697	1.69961e-06	0.000857844	5.76965	Intergenic	transcript:HORVU.MOREX.r2.4HG0329820.1,transcript:HORVU.MOREX.r2.4HG0329860.1	gene:HORVU.MOREX.r2.4HG0329820,gene:HORVU.MOREX.r2.4HG0329860
4H-547737684	4H	547737684	1.69961e-06	0.000857844	5.76965	Intergenic	transcript:HORVU.MOREX.r2.4HG0329980.1,transcript:HORVU.MOREX.r2.4HG0330000.1	gene:HORVU.MOREX.r2.4HG0329980,gene:HORVU.MOREX.r2.4HG0330000
4H-547737703	4H	547737703	1.69961e-06	0.000857844	5.76965	Intergenic	transcript:HORVU.MOREX.r2.4HG0329980.1,transcript:HORVU.MOREX.r2.4HG0330000.1	gene:HORVU.MOREX.r2.4HG0329980,gene:HORVU.MOREX.r2.4HG0330000
4H-469216042	4H	469216042	1.72012e-06	0.000864748	5.76444	Intron	transcript:HORVU.MOREX.r2.4HG0320920.1	gene:HORVU.MOREX.r2.4HG0320920
4H-545357725	4H	545357725	3.58712e-06	0.00159453	5.44525	Intergenic	transcript:HORVU.MOREX.r2.4HG0329820.1,transcript:HORVU.MOREX.r2.4HG0329860.1	gene:HORVU.MOREX.r2.4HG0329820,gene:HORVU.MOREX.r2.4HG0329860
4H-545357753	4H	545357753	3.58712e-06	0.00159453	5.44525	Intergenic	transcript:HORVU.MOREX.r2.4HG0329820.1,transcript:HORVU.MOREX.r2.4HG0329860.1	gene:HORVU.MOREX.r2.4HG0329820,gene:HORVU.MOREX.r2.4HG0329860
4H-545357773	4H	545357773	3.58712e-06	0.00159453	5.44525	Intergenic	transcript:HORVU.MOREX.r2.4HG0329820.1,transcript:HORVU.MOREX.r2.4HG0329860.1	gene:HORVU.MOREX.r2.4HG0329820,gene:HORVU.MOREX.r2.4HG0329860
4H-612736955	4H	612736955	5.28584e-06	0.00212586	5.27689	Intergenic	transcript:HORVU.MOREX.r2.4HG0344980.1,transcript:HORVU.MOREX.r2.4HG0344990.1	gene:HORVU.MOREX.r2.4HG0344980,gene:HORVU.MOREX.r2.4HG0344990
4H-462927606	4H	462927606	5.89431e-06	0.00233354	5.22957	Intergenic	transcript:HORVU.MOREX.r2.4HG0320260.1,transcript:HORVU.MOREX.r2.4HG0320270.1	gene:HORVU.MOREX.r2.4HG0320260,gene:HORVU.MOREX.r2.4HG0320270
4H-547738062	4H	547738062	6.06275e-06	0.00239275	5.21733	Intergenic	transcript:HORVU.MOREX.r2.4HG0329980.1,transcript:HORVU.MOREX.r2.4HG0330000.1	gene:HORVU.MOREX.r2.4HG0329980,gene:HORVU.MOREX.r2.4HG0330000
4H-546331335	4H	546331335	6.397e-06	0.00249359	5.19402	Intergenic	transcript:HORVU.MOREX.r2.4HG0329820.1,transcript:HORVU.MOREX.r2.4HG0329860.1	gene:HORVU.MOREX.r2.4HG0329820,gene:HORVU.MOREX.r2.4HG0329860
4H-546331351	4H	546331351	6.397e-06	0.00249359	5.19402	Intergenic	transcript:HORVU.MOREX.r2.4HG0329820.1,transcript:HORVU.MOREX.r2.4HG0329860.1	gene:HORVU.MOREX.r2.4HG0329820,gene:HORVU.MOREX.r2.4HG0329860
4H-546331328	4H	546331328	6.397e-06	0.00249359	5.19402	Intergenic	transcript:HORVU.MOREX.r2.4HG0329820.1,transcript:HORVU.MOREX.r2.4HG0329860.1	gene:HORVU.MOREX.r2.4HG0329820,gene:HORVU.MOREX.r2.4HG0329860
4H-573436613	4H	573436613	9.91768e-06	0.00347083	5.00359	Intergenic	transcript:HORVU.MOREX.r2.4HG0334790.1,transcript:HORVU.MOREX.r2.4HG0334860.1	gene:HORVU.MOREX.r2.4HG0334790,gene:HORVU.MOREX.r2.4HG0334860
4H-611334528	4H	611334528	1.15776e-05	0.00385121	4.93638	Intron	transcript:HORVU.MOREX.r2.4HG0344570.1	gene:HORVU.MOREX.r2.4HG0344570
4H-611802739	4H	611802739	1.15776e-05	0.00385121	4.93638	Downstream;Upstream;Intergenic	transcript:HORVU.MOREX.r2.4HG0344710.1;transcript:HORVU.MOREX.r2.4HG0344700.1;transcript:HORVU.MOREX.r2.4HG0344700.1,transcript:HORVU.MOREX.r2.4HG0344710.1	gene:HORVU.MOREX.r2.4HG0344710;gene:HORVU.MOREX.r2.4HG0344700;gene:HORVU.MOREX.r2.4HG0344700,gene:HORVU.MOREX.r2.4HG0344710
4H-545357916	4H	545357916	1.34098e-05	0.00432275	4.87258	Intergenic	transcript:HORVU.MOREX.r2.4HG0329820.1,transcript:HORVU.MOREX.r2.4HG0329860.1	gene:HORVU.MOREX.r2.4HG0329820,gene:HORVU.MOREX.r2.4HG0329860
4H-545357917	4H	545357917	1.34098e-05	0.00432275	4.87258	Intergenic	transcript:HORVU.MOREX.r2.4HG0329820.1,transcript:HORVU.MOREX.r2.4HG0329860.1	gene:HORVU.MOREX.r2.4HG0329820,gene:HORVU.MOREX.r2.4HG0329860
4H-545357921	4H	545357921	1.34098e-05	0.00432275	4.87258	Intergenic	transcript:HORVU.MOREX.r2.4HG0329820.1,transcript:HORVU.MOREX.r2.4HG0329860.1	gene:HORVU.MOREX.r2.4HG0329820,gene:HORVU.MOREX.r2.4HG0329860
4H-545321632	4H	545321632	1.5862e-05	0.00493736	4.79964	Intergenic	transcript:HORVU.MOREX.r2.4HG0329790.1,transcript:HORVU.MOREX.r2.4HG0329820.1	gene:HORVU.MOREX.r2.4HG0329790,gene:HORVU.MOREX.r2.4HG0329820
4H-466037334	4H	466037334	2.02514e-05	0.0060732	4.69354	Intergenic	transcript:HORVU.MOREX.r2.4HG0320530.1,transcript:HORVU.MOREX.r2.4HG0320560.1	gene:HORVU.MOREX.r2.4HG0320530,gene:HORVU.MOREX.r2.4HG0320560
4H-546703745	4H	546703745	2.32069e-05	0.00669707	4.63438	Upstream;Intergenic	transcript:HORVU.MOREX.r2.4HG0329890.1;transcript:HORVU.MOREX.r2.4HG0329880.1,transcript:HORVU.MOREX.r2.4HG0329890.1	gene:HORVU.MOREX.r2.4HG0329890;gene:HORVU.MOREX.r2.4HG0329880,gene:HORVU.MOREX.r2.4HG0329890
4H-544401524	4H	544401524	3.17418e-05	0.00791589	4.49837	Intron	transcript:HORVU.MOREX.r2.4HG0329720.1	gene:HORVU.MOREX.r2.4HG0329720
4H-544387378	4H	544387378	3.17418e-05	0.00791589	4.49837	Intergenic	transcript:HORVU.MOREX.r2.4HG0329680.1,transcript:HORVU.MOREX.r2.4HG0329710.1	gene:HORVU.MOREX.r2.4HG0329680,gene:HORVU.MOREX.r2.4HG0329710
4H-544401158	4H	544401158	3.17418e-05	0.00791589	4.49837	Exon	transcript:HORVU.MOREX.r2.4HG0329720.1	gene:HORVU.MOREX.r2.4HG0329720
4H-544401509	4H	544401509	3.17418e-05	0.00791589	4.49837	Intron	transcript:HORVU.MOREX.r2.4HG0329720.1	gene:HORVU.MOREX.r2.4HG0329720
4H-544401533	4H	544401533	3.17418e-05	0.00791589	4.49837	Intron	transcript:HORVU.MOREX.r2.4HG0329720.1	gene:HORVU.MOREX.r2.4HG0329720
4H-544401568	4H	544401568	3.17418e-05	0.00791589	4.49837	Intron	transcript:HORVU.MOREX.r2.4HG0329720.1	gene:HORVU.MOREX.r2.4HG0329720
4H-113949404	4H	113949404	3.2884e-05	0.00815259	4.48302	Intergenic	transcript:HORVU.MOREX.r2.4HG0293370.1,transcript:HORVU.MOREX.r2.4HG0293380.1	gene:HORVU.MOREX.r2.4HG0293370,gene:HORVU.MOREX.r2.4HG0293380
4H-606387621	4H	606387621	3.83147e-05	0.00908984	4.41663	Intergenic	transcript:HORVU.MOREX.r2.4HG0343120.1,transcript:HORVU.MOREX.r2.4HG0343130.1	gene:HORVU.MOREX.r2.4HG0343120,gene:HORVU.MOREX.r2.4HG0343130
4H-565152377	4H	565152377	4.05725e-05	0.00955392	4.39177	Intergenic	transcript:HORVU.MOREX.r2.4HG0333290.1,transcript:HORVU.MOREX.r2.4HG0333340.1	gene:HORVU.MOREX.r2.4HG0333290,gene:HORVU.MOREX.r2.4HG0333340
4H-606210242	4H	606210242	4.87282e-05	0.0111404	4.31222	Upstream;Intergenic	transcript:HORVU.MOREX.r2.4HG0342990.1;transcript:HORVU.MOREX.r2.4HG0342980.1,transcript:HORVU.MOREX.r2.4HG0342990.1	gene:HORVU.MOREX.r2.4HG0342990;gene:HORVU.MOREX.r2.4HG0342980,gene:HORVU.MOREX.r2.4HG0342990
4H-587980747	4H	587980747	5.50248e-05	0.0120813	4.25944	Intergenic;Downstream	transcript:HORVU.MOREX.r2.4HG0338290.1,transcript:HORVU.MOREX.r2.4HG0338300.1;transcript:HORVU.MOREX.r2.4HG0338290.1	gene:HORVU.MOREX.r2.4HG0338290,gene:HORVU.MOREX.r2.4HG0338300;gene:HORVU.MOREX.r2.4HG0338290
4H-592675184	4H	592675184	5.50248e-05	0.0120813	4.25944	Intergenic;Downstream	transcript:HORVU.MOREX.r2.4HG0339290.1,transcript:HORVU.MOREX.r2.4HG0339300.1;transcript:HORVU.MOREX.r2.4HG0339300.1	gene:HORVU.MOREX.r2.4HG0339290,gene:HORVU.MOREX.r2.4HG0339300;gene:HORVU.MOREX.r2.4HG0339300
4H-592779729	4H	592779729	5.50248e-05	0.0120813	4.25944	Intron	transcript:HORVU.MOREX.r2.4HG0339310.1	gene:HORVU.MOREX.r2.4HG0339310
4H-592779840	4H	592779840	5.50248e-05	0.0120813	4.25944	Exon	transcript:HORVU.MOREX.r2.4HG0339310.1	gene:HORVU.MOREX.r2.4HG0339310
4H-593055501	4H	593055501	5.50248e-05	0.0120813	4.25944	Intron	transcript:HORVU.MOREX.r2.4HG0339420.1	gene:HORVU.MOREX.r2.4HG0339420
4H-587716827	4H	587716827	5.50248e-05	0.0120813	4.25944	Intergenic	transcript:HORVU.MOREX.r2.4HG0338240.1,transcript:HORVU.MOREX.r2.4HG0338270.1	gene:HORVU.MOREX.r2.4HG0338240,gene:HORVU.MOREX.r2.4HG0338270
4H-592675192	4H	592675192	5.50248e-05	0.0120813	4.25944	Intergenic;Downstream	transcript:HORVU.MOREX.r2.4HG0339290.1,transcript:HORVU.MOREX.r2.4HG0339300.1;transcript:HORVU.MOREX.r2.4HG0339300.1	gene:HORVU.MOREX.r2.4HG0339290,gene:HORVU.MOREX.r2.4HG0339300;gene:HORVU.MOREX.r2.4HG0339300
4H-592850041	4H	592850041	5.50248e-05	0.0120813	4.25944	Exon	transcript:HORVU.MOREX.r2.4HG0339370.1	gene:HORVU.MOREX.r2.4HG0339370
4H-594189625	4H	594189625	5.50248e-05	0.0120813	4.25944	Intergenic	transcript:HORVU.MOREX.r2.4HG0339570.1,transcript:HORVU.MOREX.r2.4HG0339580.1	gene:HORVU.MOREX.r2.4HG0339570,gene:HORVU.MOREX.r2.4HG0339580
4H-33319045	4H	33319045	6.50481e-05	0.0134873	4.18677	Intergenic;Downstream	transcript:HORVU.MOREX.r2.4HG0284540.1,transcript:HORVU.MOREX.r2.4HG0284550.1;transcript:HORVU.MOREX.r2.4HG0284550.1	gene:HORVU.MOREX.r2.4HG0284540,gene:HORVU.MOREX.r2.4HG0284550;gene:HORVU.MOREX.r2.4HG0284550
4H-611533413	4H	611533413	7.48558e-05	0.0147714	4.12577	Downstream;Intergenic	transcript:HORVU.MOREX.r2.4HG0344630.1;transcript:HORVU.MOREX.r2.4HG0344620.1,transcript:HORVU.MOREX.r2.4HG0344630.1	gene:HORVU.MOREX.r2.4HG0344630;gene:HORVU.MOREX.r2.4HG0344620,gene:HORVU.MOREX.r2.4HG0344630
4H-611533529	4H	611533529	7.48558e-05	0.0147714	4.12577	Downstream;Intergenic	transcript:HORVU.MOREX.r2.4HG0344630.1;transcript:HORVU.MOREX.r2.4HG0344620.1,transcript:HORVU.MOREX.r2.4HG0344630.1	gene:HORVU.MOREX.r2.4HG0344630;gene:HORVU.MOREX.r2.4HG0344620,gene:HORVU.MOREX.r2.4HG0344630
4H-611798199	4H	611798199	7.48558e-05	0.0147714	4.12577	Intron;Downstream	transcript:HORVU.MOREX.r2.4HG0344690.1;transcript:HORVU.MOREX.r2.4HG0344680.1	gene:HORVU.MOREX.r2.4HG0344690;gene:HORVU.MOREX.r2.4HG0344680
4H-565164717	4H	565164717	7.68824e-05	0.0150309	4.11417	Intergenic	transcript:HORVU.MOREX.r2.4HG0333290.1,transcript:HORVU.MOREX.r2.4HG0333340.1	gene:HORVU.MOREX.r2.4HG0333290,gene:HORVU.MOREX.r2.4HG0333340
4H-606387631	4H	606387631	8.62903e-05	0.0163896	4.06404	Intergenic	transcript:HORVU.MOREX.r2.4HG0343120.1,transcript:HORVU.MOREX.r2.4HG0343130.1	gene:HORVU.MOREX.r2.4HG0343120,gene:HORVU.MOREX.r2.4HG0343130
4H-572737861	4H	572737861	9.58459e-05	0.0177521	4.01843	SpliceSiteDonor	transcript:HORVU.MOREX.r2.4HG0334740.1	gene:HORVU.MOREX.r2.4HG0334740
4H-597258733	4H	597258733	0.000111067	0.0200908	3.95442	Intergenic	transcript:HORVU.MOREX.r2.4HG0340320.1,transcript:HORVU.MOREX.r2.4HG0340330.1	gene:HORVU.MOREX.r2.4HG0340320,gene:HORVU.MOREX.r2.4HG0340330
4H-467048972	4H	467048972	0.000111327	0.0200908	3.9534	Intergenic;Upstream	transcript:HORVU.MOREX.r2.4HG0320710.1,transcript:HORVU.MOREX.r2.4HG0320720.1;transcript:HORVU.MOREX.r2.4HG0320720.1	gene:HORVU.MOREX.r2.4HG0320710,gene:HORVU.MOREX.r2.4HG0320720;gene:HORVU.MOREX.r2.4HG0320720
4H-469992230	4H	469992230	0.000111327	0.0200908	3.9534	Upstream;Intergenic	transcript:HORVU.MOREX.r2.4HG0321010.1;transcript:HORVU.MOREX.r2.4HG0321000.1,transcript:HORVU.MOREX.r2.4HG0321010.1	gene:HORVU.MOREX.r2.4HG0321010;gene:HORVU.MOREX.r2.4HG0321000,gene:HORVU.MOREX.r2.4HG0321010
4H-573436690	4H	573436690	0.000118021	0.0209115	3.92804	Intergenic	transcript:HORVU.MOREX.r2.4HG0334790.1,transcript:HORVU.MOREX.r2.4HG0334860.1	gene:HORVU.MOREX.r2.4HG0334790,gene:HORVU.MOREX.r2.4HG0334860
4H-594189708	4H	594189708	0.000123715	0.021738	3.90758	Intergenic	transcript:HORVU.MOREX.r2.4HG0339570.1,transcript:HORVU.MOREX.r2.4HG0339580.1	gene:HORVU.MOREX.r2.4HG0339570,gene:HORVU.MOREX.r2.4HG0339580
4H-44574642	4H	44574642	0.000134782	0.0234226	3.87037	Intergenic	transcript:HORVU.MOREX.r2.4HG0286150.1,transcript:HORVU.MOREX.r2.4HG0286160.1	gene:HORVU.MOREX.r2.4HG0286150,gene:HORVU.MOREX.r2.4HG0286160
4H-593968710	4H	593968710	0.000161782	0.0260313	3.79107	Intergenic	transcript:HORVU.MOREX.r2.4HG0339530.1,transcript:HORVU.MOREX.r2.4HG0339540.1	gene:HORVU.MOREX.r2.4HG0339530,gene:HORVU.MOREX.r2.4HG0339540
4H-593968717	4H	593968717	0.000161782	0.0260313	3.79107	Intergenic	transcript:HORVU.MOREX.r2.4HG0339530.1,transcript:HORVU.MOREX.r2.4HG0339540.1	gene:HORVU.MOREX.r2.4HG0339530,gene:HORVU.MOREX.r2.4HG0339540
4H-588093653	4H	588093653	0.0001672	0.0265512	3.77676	Intergenic	transcript:HORVU.MOREX.r2.4HG0338340.1,transcript:HORVU.MOREX.r2.4HG0338350.1	gene:HORVU.MOREX.r2.4HG0338340,gene:HORVU.MOREX.r2.4HG0338350
4H-401291291	4H	401291291	0.000172463	0.027209	3.7633	Intergenic	transcript:HORVU.MOREX.r2.4HG0314840.1,transcript:HORVU.MOREX.r2.4HG0314880.1	gene:HORVU.MOREX.r2.4HG0314840,gene:HORVU.MOREX.r2.4HG0314880
4H-401291309	4H	401291309	0.000172463	0.027209	3.7633	Intergenic	transcript:HORVU.MOREX.r2.4HG0314840.1,transcript:HORVU.MOREX.r2.4HG0314880.1	gene:HORVU.MOREX.r2.4HG0314840,gene:HORVU.MOREX.r2.4HG0314880
4H-401291312	4H	401291312	0.000172463	0.027209	3.7633	Intergenic	transcript:HORVU.MOREX.r2.4HG0314840.1,transcript:HORVU.MOREX.r2.4HG0314880.1	gene:HORVU.MOREX.r2.4HG0314840,gene:HORVU.MOREX.r2.4HG0314880
4H-401291334	4H	401291334	0.000172463	0.027209	3.7633	Intergenic	transcript:HORVU.MOREX.r2.4HG0314840.1,transcript:HORVU.MOREX.r2.4HG0314880.1	gene:HORVU.MOREX.r2.4HG0314840,gene:HORVU.MOREX.r2.4HG0314880
4H-548333364	4H	548333364	0.000185247	0.0289376	3.73225	Intergenic	transcript:HORVU.MOREX.r2.4HG0330070.1,transcript:HORVU.MOREX.r2.4HG0330090.1	gene:HORVU.MOREX.r2.4HG0330070,gene:HORVU.MOREX.r2.4HG0330090
4H-605733538	4H	605733538	0.000187608	0.0290445	3.72675	Intergenic	transcript:HORVU.MOREX.r2.4HG0342850.1,transcript:HORVU.MOREX.r2.4HG0342890.1	gene:HORVU.MOREX.r2.4HG0342850,gene:HORVU.MOREX.r2.4HG0342890
4H-605733562	4H	605733562	0.000187608	0.0290445	3.72675	Intergenic	transcript:HORVU.MOREX.r2.4HG0342850.1,transcript:HORVU.MOREX.r2.4HG0342890.1	gene:HORVU.MOREX.r2.4HG0342850,gene:HORVU.MOREX.r2.4HG0342890
4H-605733625	4H	605733625	0.000187608	0.0290445	3.72675	Intergenic	transcript:HORVU.MOREX.r2.4HG0342850.1,transcript:HORVU.MOREX.r2.4HG0342890.1	gene:HORVU.MOREX.r2.4HG0342850,gene:HORVU.MOREX.r2.4HG0342890
4H-605733709	4H	605733709	0.000187608	0.0290445	3.72675	Intergenic	transcript:HORVU.MOREX.r2.4HG0342850.1,transcript:HORVU.MOREX.r2.4HG0342890.1	gene:HORVU.MOREX.r2.4HG0342850,gene:HORVU.MOREX.r2.4HG0342890
4H-605733712	4H	605733712	0.000187608	0.0290445	3.72675	Intergenic	transcript:HORVU.MOREX.r2.4HG0342850.1,transcript:HORVU.MOREX.r2.4HG0342890.1	gene:HORVU.MOREX.r2.4HG0342850,gene:HORVU.MOREX.r2.4HG0342890
4H-605733717	4H	605733717	0.000187608	0.0290445	3.72675	Intergenic	transcript:HORVU.MOREX.r2.4HG0342850.1,transcript:HORVU.MOREX.r2.4HG0342890.1	gene:HORVU.MOREX.r2.4HG0342850,gene:HORVU.MOREX.r2.4HG0342890
4H-605733591	4H	605733591	0.000187608	0.0290445	3.72675	Intergenic	transcript:HORVU.MOREX.r2.4HG0342850.1,transcript:HORVU.MOREX.r2.4HG0342890.1	gene:HORVU.MOREX.r2.4HG0342850,gene:HORVU.MOREX.r2.4HG0342890
4H-593076739	4H	593076739	0.000198689	0.0304737	3.70183	Intron	transcript:HORVU.MOREX.r2.4HG0339420.1	gene:HORVU.MOREX.r2.4HG0339420
4H-593076949	4H	593076949	0.000198689	0.0304737	3.70183	Gene	transcript:HORVU.MOREX.r2.4HG0339420.1	gene:HORVU.MOREX.r2.4HG0339420
4H-593076966	4H	593076966	0.000198689	0.0304737	3.70183	Exon	transcript:HORVU.MOREX.r2.4HG0339420.1	gene:HORVU.MOREX.r2.4HG0339420
4H-546186380	4H	546186380	0.000206729	0.0314027	3.6846	Intergenic	transcript:HORVU.MOREX.r2.4HG0329820.1,transcript:HORVU.MOREX.r2.4HG0329860.1	gene:HORVU.MOREX.r2.4HG0329820,gene:HORVU.MOREX.r2.4HG0329860
4H-25334413	4H	25334413	0.000218709	0.0321061	3.66013	Intergenic;Upstream	transcript:HORVU.MOREX.r2.4HG0282910.1,transcript:HORVU.MOREX.r2.4HG0282930.1;transcript:HORVU.MOREX.r2.4HG0282910.1	gene:HORVU.MOREX.r2.4HG0282910,gene:HORVU.MOREX.r2.4HG0282930;gene:HORVU.MOREX.r2.4HG0282910
4H-25334441	4H	25334441	0.000218709	0.0321061	3.66013	Intergenic;Upstream	transcript:HORVU.MOREX.r2.4HG0282910.1,transcript:HORVU.MOREX.r2.4HG0282930.1;transcript:HORVU.MOREX.r2.4HG0282910.1	gene:HORVU.MOREX.r2.4HG0282910,gene:HORVU.MOREX.r2.4HG0282930;gene:HORVU.MOREX.r2.4HG0282910
4H-25334518	4H	25334518	0.000218709	0.0321061	3.66013	Intergenic;Upstream	transcript:HORVU.MOREX.r2.4HG0282910.1,transcript:HORVU.MOREX.r2.4HG0282930.1;transcript:HORVU.MOREX.r2.4HG0282910.1	gene:HORVU.MOREX.r2.4HG0282910,gene:HORVU.MOREX.r2.4HG0282930;gene:HORVU.MOREX.r2.4HG0282910
4H-25632199	4H	25632199	0.000218709	0.0321061	3.66013	Intergenic	transcript:HORVU.MOREX.r2.4HG0282910.1,transcript:HORVU.MOREX.r2.4HG0282930.1	gene:HORVU.MOREX.r2.4HG0282910,gene:HORVU.MOREX.r2.4HG0282930
4H-449709848	4H	449709848	0.000218709	0.0321061	3.66013	Exon	transcript:HORVU.MOREX.r2.4HG0318880.1	gene:HORVU.MOREX.r2.4HG0318880
4H-449969214	4H	449969214	0.000218709	0.0321061	3.66013	Intergenic	transcript:HORVU.MOREX.r2.4HG0318880.1,transcript:HORVU.MOREX.r2.4HG0318930.1	gene:HORVU.MOREX.r2.4HG0318880,gene:HORVU.MOREX.r2.4HG0318930
4H-449969404	4H	449969404	0.000218709	0.0321061	3.66013	Intergenic	transcript:HORVU.MOREX.r2.4HG0318880.1,transcript:HORVU.MOREX.r2.4HG0318930.1	gene:HORVU.MOREX.r2.4HG0318880,gene:HORVU.MOREX.r2.4HG0318930
4H-449969446	4H	449969446	0.000218709	0.0321061	3.66013	Intergenic	transcript:HORVU.MOREX.r2.4HG0318880.1,transcript:HORVU.MOREX.r2.4HG0318930.1	gene:HORVU.MOREX.r2.4HG0318880,gene:HORVU.MOREX.r2.4HG0318930
4H-449971918	4H	449971918	0.000218709	0.0321061	3.66013	Intergenic	transcript:HORVU.MOREX.r2.4HG0318880.1,transcript:HORVU.MOREX.r2.4HG0318930.1	gene:HORVU.MOREX.r2.4HG0318880,gene:HORVU.MOREX.r2.4HG0318930
4H-493759985	4H	493759985	0.000218709	0.0321061	3.66013	Gene;Upstream	transcript:HORVU.MOREX.r2.4HG0323700.1;transcript:HORVU.MOREX.r2.4HG0323710.1	gene:HORVU.MOREX.r2.4HG0323700;gene:HORVU.MOREX.r2.4HG0323710
4H-25220019	4H	25220019	0.000218709	0.0321061	3.66013	Downstream;Intron	transcript:HORVU.MOREX.r2.4HG0282820.1;transcript:HORVU.MOREX.r2.4HG0282810.1	gene:HORVU.MOREX.r2.4HG0282820;gene:HORVU.MOREX.r2.4HG0282810
4H-25334442	4H	25334442	0.000218709	0.0321061	3.66013	Intergenic;Upstream	transcript:HORVU.MOREX.r2.4HG0282910.1,transcript:HORVU.MOREX.r2.4HG0282930.1;transcript:HORVU.MOREX.r2.4HG0282910.1	gene:HORVU.MOREX.r2.4HG0282910,gene:HORVU.MOREX.r2.4HG0282930;gene:HORVU.MOREX.r2.4HG0282910
4H-25334499	4H	25334499	0.000218709	0.0321061	3.66013	Intergenic;Upstream	transcript:HORVU.MOREX.r2.4HG0282910.1,transcript:HORVU.MOREX.r2.4HG0282930.1;transcript:HORVU.MOREX.r2.4HG0282910.1	gene:HORVU.MOREX.r2.4HG0282910,gene:HORVU.MOREX.r2.4HG0282930;gene:HORVU.MOREX.r2.4HG0282910
4H-25334732	4H	25334732	0.000218709	0.0321061	3.66013	Intergenic;Upstream	transcript:HORVU.MOREX.r2.4HG0282910.1,transcript:HORVU.MOREX.r2.4HG0282930.1;transcript:HORVU.MOREX.r2.4HG0282910.1	gene:HORVU.MOREX.r2.4HG0282910,gene:HORVU.MOREX.r2.4HG0282930;gene:HORVU.MOREX.r2.4HG0282910
4H-25632177	4H	25632177	0.000218709	0.0321061	3.66013	Intergenic	transcript:HORVU.MOREX.r2.4HG0282910.1,transcript:HORVU.MOREX.r2.4HG0282930.1	gene:HORVU.MOREX.r2.4HG0282910,gene:HORVU.MOREX.r2.4HG0282930
4H-449669261	4H	449669261	0.000218709	0.0321061	3.66013	Intergenic	transcript:HORVU.MOREX.r2.4HG0318850.1,transcript:HORVU.MOREX.r2.4HG0318870.1	gene:HORVU.MOREX.r2.4HG0318850,gene:HORVU.MOREX.r2.4HG0318870
4H-449969096	4H	449969096	0.000218709	0.0321061	3.66013	Intergenic	transcript:HORVU.MOREX.r2.4HG0318880.1,transcript:HORVU.MOREX.r2.4HG0318930.1	gene:HORVU.MOREX.r2.4HG0318880,gene:HORVU.MOREX.r2.4HG0318930
4H-546707135	4H	546707135	0.000329013	0.0439216	3.48279	Intergenic;Downstream	transcript:HORVU.MOREX.r2.4HG0329890.1,transcript:HORVU.MOREX.r2.4HG0329900.1;transcript:HORVU.MOREX.r2.4HG0329890.1	gene:HORVU.MOREX.r2.4HG0329890,gene:HORVU.MOREX.r2.4HG0329900;gene:HORVU.MOREX.r2.4HG0329890
4H-465476736	4H	465476736	0.00033915	0.0450377	3.46961	Intron;Downstream	transcript:HORVU.MOREX.r2.4HG0320490.1;transcript:HORVU.MOREX.r2.4HG0320500.1	gene:HORVU.MOREX.r2.4HG0320490;gene:HORVU.MOREX.r2.4HG0320500
5H-475132124	5H	475132124	3.36689e-06	0.00151794	5.47277	Intergenic	transcript:HORVU.MOREX.r2.5HG0404210.1,transcript:HORVU.MOREX.r2.5HG0404230.1	gene:HORVU.MOREX.r2.5HG0404210,gene:HORVU.MOREX.r2.5HG0404230
5H-476004091	5H	476004091	3.36689e-06	0.00151794	5.47277	Downstream;Intergenic	transcript:HORVU.MOREX.r2.5HG0404460.1;transcript:HORVU.MOREX.r2.5HG0404460.1,transcript:HORVU.MOREX.r2.5HG0404470.1	gene:HORVU.MOREX.r2.5HG0404460;gene:HORVU.MOREX.r2.5HG0404460,gene:HORVU.MOREX.r2.5HG0404470
5H-476992270	5H	476992270	3.36689e-06	0.00151794	5.47277	Intergenic	transcript:HORVU.MOREX.r2.5HG0404560.1,transcript:HORVU.MOREX.r2.5HG0404570.1	gene:HORVU.MOREX.r2.5HG0404560,gene:HORVU.MOREX.r2.5HG0404570
5H-477115349	5H	477115349	3.36689e-06	0.00151794	5.47277	Intron	transcript:HORVU.MOREX.r2.5HG0404570.1	gene:HORVU.MOREX.r2.5HG0404570
5H-477495447	5H	477495447	3.36689e-06	0.00151794	5.47277	Downstream;Intergenic	transcript:HORVU.MOREX.r2.5HG0404610.1;transcript:HORVU.MOREX.r2.5HG0404590.1,transcript:HORVU.MOREX.r2.5HG0404610.1	gene:HORVU.MOREX.r2.5HG0404610;gene:HORVU.MOREX.r2.5HG0404590,gene:HORVU.MOREX.r2.5HG0404610
5H-477495717	5H	477495717	3.36689e-06	0.00151794	5.47277	Downstream;Intergenic	transcript:HORVU.MOREX.r2.5HG0404610.1;transcript:HORVU.MOREX.r2.5HG0404590.1,transcript:HORVU.MOREX.r2.5HG0404610.1	gene:HORVU.MOREX.r2.5HG0404610;gene:HORVU.MOREX.r2.5HG0404590,gene:HORVU.MOREX.r2.5HG0404610
5H-578071617	5H	578071617	9.70538e-06	0.00342492	5.01299	Intergenic	transcript:HORVU.MOREX.r2.5HG0439420.1,transcript:HORVU.MOREX.r2.5HG0439450.1	gene:HORVU.MOREX.r2.5HG0439420,gene:HORVU.MOREX.r2.5HG0439450
5H-578071767	5H	578071767	9.70538e-06	0.00342492	5.01299	Intergenic	transcript:HORVU.MOREX.r2.5HG0439420.1,transcript:HORVU.MOREX.r2.5HG0439450.1	gene:HORVU.MOREX.r2.5HG0439420,gene:HORVU.MOREX.r2.5HG0439450
5H-578083425	5H	578083425	9.70538e-06	0.00342492	5.01299	Exon	transcript:HORVU.MOREX.r2.5HG0439450.1	gene:HORVU.MOREX.r2.5HG0439450
5H-578083616	5H	578083616	9.70538e-06	0.00342492	5.01299	Intron	transcript:HORVU.MOREX.r2.5HG0439450.1	gene:HORVU.MOREX.r2.5HG0439450
5H-460994329	5H	460994329	1.26739e-05	0.00412756	4.89709	Intergenic	transcript:HORVU.MOREX.r2.5HG0401960.1,transcript:HORVU.MOREX.r2.5HG0402000.1	gene:HORVU.MOREX.r2.5HG0401960,gene:HORVU.MOREX.r2.5HG0402000
5H-460994277	5H	460994277	1.26739e-05	0.00412756	4.89709	Intergenic	transcript:HORVU.MOREX.r2.5HG0401960.1,transcript:HORVU.MOREX.r2.5HG0402000.1	gene:HORVU.MOREX.r2.5HG0401960,gene:HORVU.MOREX.r2.5HG0402000
5H-476658818	5H	476658818	2.03725e-05	0.0060871	4.69096	Intergenic	transcript:HORVU.MOREX.r2.5HG0404530.1,transcript:HORVU.MOREX.r2.5HG0404560.1	gene:HORVU.MOREX.r2.5HG0404530,gene:HORVU.MOREX.r2.5HG0404560
5H-477582439	5H	477582439	2.5877e-05	0.00717347	4.58709	Intergenic	transcript:HORVU.MOREX.r2.5HG0404630.1,transcript:HORVU.MOREX.r2.5HG0404650.1	gene:HORVU.MOREX.r2.5HG0404630,gene:HORVU.MOREX.r2.5HG0404650
5H-477900489	5H	477900489	2.5877e-05	0.00717347	4.58709	Intergenic	transcript:HORVU.MOREX.r2.5HG0404690.1,transcript:HORVU.MOREX.r2.5HG0404730.1	gene:HORVU.MOREX.r2.5HG0404690,gene:HORVU.MOREX.r2.5HG0404730
5H-477582496	5H	477582496	2.5877e-05	0.00717347	4.58709	Intergenic	transcript:HORVU.MOREX.r2.5HG0404630.1,transcript:HORVU.MOREX.r2.5HG0404650.1	gene:HORVU.MOREX.r2.5HG0404630,gene:HORVU.MOREX.r2.5HG0404650
5H-477900907	5H	477900907	2.5877e-05	0.00717347	4.58709	Intergenic	transcript:HORVU.MOREX.r2.5HG0404690.1,transcript:HORVU.MOREX.r2.5HG0404730.1	gene:HORVU.MOREX.r2.5HG0404690,gene:HORVU.MOREX.r2.5HG0404730
5H-506212495	5H	506212495	2.77444e-05	0.00751037	4.55682	Intergenic;Upstream	transcript:HORVU.MOREX.r2.5HG0413450.1,transcript:HORVU.MOREX.r2.5HG0413470.1;transcript:HORVU.MOREX.r2.5HG0413450.1	gene:HORVU.MOREX.r2.5HG0413450,gene:HORVU.MOREX.r2.5HG0413470;gene:HORVU.MOREX.r2.5HG0413450
5H-506420911	5H	506420911	2.77444e-05	0.00751037	4.55682	Intron	transcript:HORVU.MOREX.r2.5HG0413470.1	gene:HORVU.MOREX.r2.5HG0413470
5H-506420916	5H	506420916	2.77444e-05	0.00751037	4.55682	Intron	transcript:HORVU.MOREX.r2.5HG0413470.1	gene:HORVU.MOREX.r2.5HG0413470
5H-506432368	5H	506432368	2.77444e-05	0.00751037	4.55682	Intergenic	transcript:HORVU.MOREX.r2.5HG0413470.1,transcript:HORVU.MOREX.r2.5HG0413480.1	gene:HORVU.MOREX.r2.5HG0413470,gene:HORVU.MOREX.r2.5HG0413480
5H-502640022	5H	502640022	2.92146e-05	0.00772675	4.5344	Intergenic;Downstream	transcript:HORVU.MOREX.r2.5HG0412340.1,transcript:HORVU.MOREX.r2.5HG0412360.1;transcript:HORVU.MOREX.r2.5HG0412360.1	gene:HORVU.MOREX.r2.5HG0412340,gene:HORVU.MOREX.r2.5HG0412360;gene:HORVU.MOREX.r2.5HG0412360
5H-507101860	5H	507101860	3.45504e-05	0.00841746	4.46155	Intergenic	transcript:HORVU.MOREX.r2.5HG0413770.1,transcript:HORVU.MOREX.r2.5HG0413790.1	gene:HORVU.MOREX.r2.5HG0413770,gene:HORVU.MOREX.r2.5HG0413790
5H-507101829	5H	507101829	3.71375e-05	0.00888998	4.43019	Intergenic	transcript:HORVU.MOREX.r2.5HG0413770.1,transcript:HORVU.MOREX.r2.5HG0413790.1	gene:HORVU.MOREX.r2.5HG0413770,gene:HORVU.MOREX.r2.5HG0413790
5H-498914350	5H	498914350	4.38861e-05	0.0102015	4.35767	Downstream;Intergenic	transcript:HORVU.MOREX.r2.5HG0410780.1;transcript:HORVU.MOREX.r2.5HG0410760.1,transcript:HORVU.MOREX.r2.5HG0410780.1	gene:HORVU.MOREX.r2.5HG0410780;gene:HORVU.MOREX.r2.5HG0410760,gene:HORVU.MOREX.r2.5HG0410780
5H-475708190	5H	475708190	4.69547e-05	0.010855	4.32832	Intergenic;Upstream	transcript:HORVU.MOREX.r2.5HG0404370.1,transcript:HORVU.MOREX.r2.5HG0404380.1;transcript:HORVU.MOREX.r2.5HG0404380.1	gene:HORVU.MOREX.r2.5HG0404370,gene:HORVU.MOREX.r2.5HG0404380;gene:HORVU.MOREX.r2.5HG0404380
5H-475434362	5H	475434362	5.17162e-05	0.011658	4.28637	Intergenic	transcript:HORVU.MOREX.r2.5HG0404280.1,transcript:HORVU.MOREX.r2.5HG0404290.1	gene:HORVU.MOREX.r2.5HG0404280,gene:HORVU.MOREX.r2.5HG0404290
5H-476545804	5H	476545804	5.54175e-05	0.0120838	4.25635	Intergenic	transcript:HORVU.MOREX.r2.5HG0404500.1,transcript:HORVU.MOREX.r2.5HG0404510.1	gene:HORVU.MOREX.r2.5HG0404500,gene:HORVU.MOREX.r2.5HG0404510
5H-476546102	5H	476546102	5.54175e-05	0.0120838	4.25635	Intergenic	transcript:HORVU.MOREX.r2.5HG0404500.1,transcript:HORVU.MOREX.r2.5HG0404510.1	gene:HORVU.MOREX.r2.5HG0404500,gene:HORVU.MOREX.r2.5HG0404510
5H-476546111	5H	476546111	5.54175e-05	0.0120838	4.25635	Intergenic	transcript:HORVU.MOREX.r2.5HG0404500.1,transcript:HORVU.MOREX.r2.5HG0404510.1	gene:HORVU.MOREX.r2.5HG0404500,gene:HORVU.MOREX.r2.5HG0404510
5H-476546143	5H	476546143	5.54175e-05	0.0120838	4.25635	Intergenic	transcript:HORVU.MOREX.r2.5HG0404500.1,transcript:HORVU.MOREX.r2.5HG0404510.1	gene:HORVU.MOREX.r2.5HG0404500,gene:HORVU.MOREX.r2.5HG0404510
5H-476545660	5H	476545660	8.17352e-05	0.0156417	4.08759	Intergenic	transcript:HORVU.MOREX.r2.5HG0404500.1,transcript:HORVU.MOREX.r2.5HG0404510.1	gene:HORVU.MOREX.r2.5HG0404500,gene:HORVU.MOREX.r2.5HG0404510
5H-476545695	5H	476545695	8.17352e-05	0.0156417	4.08759	Intergenic	transcript:HORVU.MOREX.r2.5HG0404500.1,transcript:HORVU.MOREX.r2.5HG0404510.1	gene:HORVU.MOREX.r2.5HG0404500,gene:HORVU.MOREX.r2.5HG0404510
5H-476545628	5H	476545628	8.17352e-05	0.0156417	4.08759	Intergenic	transcript:HORVU.MOREX.r2.5HG0404500.1,transcript:HORVU.MOREX.r2.5HG0404510.1	gene:HORVU.MOREX.r2.5HG0404500,gene:HORVU.MOREX.r2.5HG0404510
5H-507183721	5H	507183721	9.28321e-05	0.0173717	4.0323	Intergenic	transcript:HORVU.MOREX.r2.5HG0413770.1,transcript:HORVU.MOREX.r2.5HG0413790.1	gene:HORVU.MOREX.r2.5HG0413770,gene:HORVU.MOREX.r2.5HG0413790
5H-582109679	5H	582109679	9.47087e-05	0.0175929	4.02361	Intergenic	transcript:HORVU.MOREX.r2.5HG0440920.1,transcript:HORVU.MOREX.r2.5HG0440930.1	gene:HORVU.MOREX.r2.5HG0440920,gene:HORVU.MOREX.r2.5HG0440930
5H-582109847	5H	582109847	9.47087e-05	0.0175929	4.02361	Intergenic	transcript:HORVU.MOREX.r2.5HG0440920.1,transcript:HORVU.MOREX.r2.5HG0440930.1	gene:HORVU.MOREX.r2.5HG0440920,gene:HORVU.MOREX.r2.5HG0440930
5H-502504942	5H	502504942	0.000117512	0.0208506	3.92992	Intergenic	transcript:HORVU.MOREX.r2.5HG0412340.1,transcript:HORVU.MOREX.r2.5HG0412360.1	gene:HORVU.MOREX.r2.5HG0412340,gene:HORVU.MOREX.r2.5HG0412360
5H-507101833	5H	507101833	0.000122751	0.0215985	3.91098	Intergenic	transcript:HORVU.MOREX.r2.5HG0413770.1,transcript:HORVU.MOREX.r2.5HG0413790.1	gene:HORVU.MOREX.r2.5HG0413770,gene:HORVU.MOREX.r2.5HG0413790
5H-505776493	5H	505776493	0.000125452	0.0220126	3.90152	Intergenic;Upstream;Downstream	transcript:HORVU.MOREX.r2.5HG0413380.1,transcript:HORVU.MOREX.r2.5HG0413390.1;transcript:HORVU.MOREX.r2.5HG0413390.1;transcript:HORVU.MOREX.r2.5HG0413380.1	gene:HORVU.MOREX.r2.5HG0413380,gene:HORVU.MOREX.r2.5HG0413390;gene:HORVU.MOREX.r2.5HG0413390;gene:HORVU.MOREX.r2.5HG0413380
5H-477786341	5H	477786341	0.000128759	0.0224994	3.89022	Intergenic	transcript:HORVU.MOREX.r2.5HG0404650.1,transcript:HORVU.MOREX.r2.5HG0404670.1	gene:HORVU.MOREX.r2.5HG0404650,gene:HORVU.MOREX.r2.5HG0404670
5H-506937031	5H	506937031	0.000135862	0.023578	3.8669	Downstream;SpliceSiteDonor	transcript:HORVU.MOREX.r2.5HG0413740.1;transcript:HORVU.MOREX.r2.5HG0413730.1	gene:HORVU.MOREX.r2.5HG0413740;gene:HORVU.MOREX.r2.5HG0413730
5H-475709526	5H	475709526	0.000151037	0.0251689	3.82092	Intergenic;Downstream	transcript:HORVU.MOREX.r2.5HG0404380.1,transcript:HORVU.MOREX.r2.5HG0404420.1;transcript:HORVU.MOREX.r2.5HG0404380.1	gene:HORVU.MOREX.r2.5HG0404380,gene:HORVU.MOREX.r2.5HG0404420;gene:HORVU.MOREX.r2.5HG0404380
5H-475604222	5H	475604222	0.000151037	0.0251689	3.82092	Intergenic	transcript:HORVU.MOREX.r2.5HG0404290.1,transcript:HORVU.MOREX.r2.5HG0404310.1	gene:HORVU.MOREX.r2.5HG0404290,gene:HORVU.MOREX.r2.5HG0404310
5H-475709374	5H	475709374	0.000151037	0.0251689	3.82092	Exon	transcript:HORVU.MOREX.r2.5HG0404380.1	gene:HORVU.MOREX.r2.5HG0404380
5H-579401955	5H	579401955	0.000151775	0.0252003	3.8188	Intron	transcript:HORVU.MOREX.r2.5HG0439940.1	gene:HORVU.MOREX.r2.5HG0439940
5H-579401960	5H	579401960	0.000151775	0.0252003	3.8188	Intron	transcript:HORVU.MOREX.r2.5HG0439940.1	gene:HORVU.MOREX.r2.5HG0439940
5H-477901871	5H	477901871	0.000171431	0.0271816	3.76591	Intergenic	transcript:HORVU.MOREX.r2.5HG0404690.1,transcript:HORVU.MOREX.r2.5HG0404730.1	gene:HORVU.MOREX.r2.5HG0404690,gene:HORVU.MOREX.r2.5HG0404730
5H-516091847	5H	516091847	0.000183326	0.0287039	3.73678	Intergenic	transcript:HORVU.MOREX.r2.5HG0416430.1,transcript:HORVU.MOREX.r2.5HG0416470.1	gene:HORVU.MOREX.r2.5HG0416430,gene:HORVU.MOREX.r2.5HG0416470
5H-506648162	5H	506648162	0.000187766	0.0290445	3.72638	Intergenic	transcript:HORVU.MOREX.r2.5HG0413550.1,transcript:HORVU.MOREX.r2.5HG0413580.1	gene:HORVU.MOREX.r2.5HG0413550,gene:HORVU.MOREX.r2.5HG0413580
5H-578008965	5H	578008965	0.000225549	0.0328438	3.64676	Intergenic	transcript:HORVU.MOREX.r2.5HG0439380.1,transcript:HORVU.MOREX.r2.5HG0439390.1	gene:HORVU.MOREX.r2.5HG0439380,gene:HORVU.MOREX.r2.5HG0439390
5H-578009182	5H	578009182	0.000225549	0.0328438	3.64676	Intergenic	transcript:HORVU.MOREX.r2.5HG0439380.1,transcript:HORVU.MOREX.r2.5HG0439390.1	gene:HORVU.MOREX.r2.5HG0439380,gene:HORVU.MOREX.r2.5HG0439390
5H-506351205	5H	506351205	0.000247353	0.0354084	3.60668	Intergenic	transcript:HORVU.MOREX.r2.5HG0413450.1,transcript:HORVU.MOREX.r2.5HG0413470.1	gene:HORVU.MOREX.r2.5HG0413450,gene:HORVU.MOREX.r2.5HG0413470
5H-506351206	5H	506351206	0.000247353	0.0354084	3.60668	Intergenic	transcript:HORVU.MOREX.r2.5HG0413450.1,transcript:HORVU.MOREX.r2.5HG0413470.1	gene:HORVU.MOREX.r2.5HG0413450,gene:HORVU.MOREX.r2.5HG0413470
5H-476003819	5H	476003819	0.000259849	0.0364961	3.58528	Downstream;Intergenic	transcript:HORVU.MOREX.r2.5HG0404460.1;transcript:HORVU.MOREX.r2.5HG0404460.1,transcript:HORVU.MOREX.r2.5HG0404470.1	gene:HORVU.MOREX.r2.5HG0404460;gene:HORVU.MOREX.r2.5HG0404460,gene:HORVU.MOREX.r2.5HG0404470
5H-506937102	5H	506937102	0.000262712	0.0368165	3.58052	Downstream;SpliceSiteDonor	transcript:HORVU.MOREX.r2.5HG0413740.1;transcript:HORVU.MOREX.r2.5HG0413730.1	gene:HORVU.MOREX.r2.5HG0413740;gene:HORVU.MOREX.r2.5HG0413730
5H-475132110	5H	475132110	0.000266482	0.0370986	3.57433	Intergenic	transcript:HORVU.MOREX.r2.5HG0404210.1,transcript:HORVU.MOREX.r2.5HG0404230.1	gene:HORVU.MOREX.r2.5HG0404210,gene:HORVU.MOREX.r2.5HG0404230
5H-475132301	5H	475132301	0.000266482	0.0370986	3.57433	Intergenic	transcript:HORVU.MOREX.r2.5HG0404210.1,transcript:HORVU.MOREX.r2.5HG0404230.1	gene:HORVU.MOREX.r2.5HG0404210,gene:HORVU.MOREX.r2.5HG0404230
5H-475708219	5H	475708219	0.000266482	0.0370986	3.57433	Intergenic;Upstream	transcript:HORVU.MOREX.r2.5HG0404370.1,transcript:HORVU.MOREX.r2.5HG0404380.1;transcript:HORVU.MOREX.r2.5HG0404380.1	gene:HORVU.MOREX.r2.5HG0404370,gene:HORVU.MOREX.r2.5HG0404380;gene:HORVU.MOREX.r2.5HG0404380
5H-475803414	5H	475803414	0.000266482	0.0370986	3.57433	Intron	transcript:HORVU.MOREX.r2.5HG0404420.1	gene:HORVU.MOREX.r2.5HG0404420
5H-506208995	5H	506208995	0.000278786	0.0384315	3.55473	Intergenic;Downstream	transcript:HORVU.MOREX.r2.5HG0413440.1,transcript:HORVU.MOREX.r2.5HG0413450.1;transcript:HORVU.MOREX.r2.5HG0413450.1	gene:HORVU.MOREX.r2.5HG0413440,gene:HORVU.MOREX.r2.5HG0413450;gene:HORVU.MOREX.r2.5HG0413450
5H-507183767	5H	507183767	0.000307732	0.0417852	3.51183	Intergenic	transcript:HORVU.MOREX.r2.5HG0413770.1,transcript:HORVU.MOREX.r2.5HG0413790.1	gene:HORVU.MOREX.r2.5HG0413770,gene:HORVU.MOREX.r2.5HG0413790
5H-476365750	5H	476365750	0.000310647	0.0420623	3.50773	Intron	transcript:HORVU.MOREX.r2.5HG0404490.1	gene:HORVU.MOREX.r2.5HG0404490
5H-596940925	5H	596940925	0.000319022	0.0428662	3.49618	Intergenic;Downstream;Downstream;Downstream	transcript:HORVU.MOREX.r2.5HG0447280.1,transcript:HORVU.MOREX.r2.5HG0447300.1;transcript:HORVU.MOREX.r2.5HG0447270.1;transcript:HORVU.MOREX.r2.5HG0447280.1;transcript:HORVU.MOREX.r2.5HG0447300.1	gene:HORVU.MOREX.r2.5HG0447280,gene:HORVU.MOREX.r2.5HG0447300;gene:HORVU.MOREX.r2.5HG0447270;gene:HORVU.MOREX.r2.5HG0447280;gene:HORVU.MOREX.r2.5HG0447300
5H-477115092	5H	477115092	0.000349209	0.0460836	3.45691	Exon	transcript:HORVU.MOREX.r2.5HG0404570.1	gene:HORVU.MOREX.r2.5HG0404570
5H-593260612	5H	593260612	0.000351539	0.0463427	3.45403	Exon	transcript:HORVU.MOREX.r2.5HG0445710.1	gene:HORVU.MOREX.r2.5HG0445710
6H-558697038	6H	558697038	1.41446e-11	2.29736e-08	10.8494	Intron	transcript:HORVU.MOREX.r2.6HG0521050.1	gene:HORVU.MOREX.r2.6HG0521050
6H-558792757	6H	558792757	1.41446e-11	2.29736e-08	10.8494	Intergenic	transcript:HORVU.MOREX.r2.6HG0521090.1,transcript:HORVU.MOREX.r2.6HG0521110.1	gene:HORVU.MOREX.r2.6HG0521090,gene:HORVU.MOREX.r2.6HG0521110
6H-558787978	6H	558787978	3.94112e-11	5.60998e-08	10.4044	Intergenic	transcript:HORVU.MOREX.r2.6HG0521090.1,transcript:HORVU.MOREX.r2.6HG0521110.1	gene:HORVU.MOREX.r2.6HG0521090,gene:HORVU.MOREX.r2.6HG0521110
6H-558787967	6H	558787967	3.94112e-11	5.60998e-08	10.4044	Intergenic	transcript:HORVU.MOREX.r2.6HG0521090.1,transcript:HORVU.MOREX.r2.6HG0521110.1	gene:HORVU.MOREX.r2.6HG0521090,gene:HORVU.MOREX.r2.6HG0521110
6H-556224124	6H	556224124	5.02515e-10	6.24139e-07	9.29885	Intron	transcript:HORVU.MOREX.r2.6HG0520070.1	gene:HORVU.MOREX.r2.6HG0520070
6H-556224100	6H	556224100	5.02515e-10	6.24139e-07	9.29885	Intron	transcript:HORVU.MOREX.r2.6HG0520070.1	gene:HORVU.MOREX.r2.6HG0520070
6H-556224110	6H	556224110	5.02515e-10	6.24139e-07	9.29885	Intron	transcript:HORVU.MOREX.r2.6HG0520070.1	gene:HORVU.MOREX.r2.6HG0520070
6H-556224135	6H	556224135	5.02515e-10	6.24139e-07	9.29885	SpliceSiteRegion	transcript:HORVU.MOREX.r2.6HG0520070.1	gene:HORVU.MOREX.r2.6HG0520070
6H-557826625	6H	557826625	1.64105e-09	1.90734e-06	8.78488	Intron	transcript:HORVU.MOREX.r2.6HG0520790.1	gene:HORVU.MOREX.r2.6HG0520790
6H-557745945	6H	557745945	3.21519e-09	3.63682e-06	8.49279	Intergenic	transcript:HORVU.MOREX.r2.6HG0520740.1,transcript:HORVU.MOREX.r2.6HG0520770.1	gene:HORVU.MOREX.r2.6HG0520740,gene:HORVU.MOREX.r2.6HG0520770
6H-558905936	6H	558905936	3.92302e-08	3.76512e-05	7.40638	Intergenic	transcript:HORVU.MOREX.r2.6HG0521090.1,transcript:HORVU.MOREX.r2.6HG0521110.1	gene:HORVU.MOREX.r2.6HG0521090,gene:HORVU.MOREX.r2.6HG0521110
6H-559405873	6H	559405873	7.22473e-08	6.49134e-05	7.14118	Intron	transcript:HORVU.MOREX.r2.6HG0521260.1	gene:HORVU.MOREX.r2.6HG0521260
6H-38959293	6H	38959293	7.53371e-08	6.67428e-05	7.12299	Intergenic	transcript:HORVU.MOREX.r2.6HG0460430.1,transcript:HORVU.MOREX.r2.6HG0460480.1	gene:HORVU.MOREX.r2.6HG0460430,gene:HORVU.MOREX.r2.6HG0460480
6H-38959338	6H	38959338	7.53371e-08	6.67428e-05	7.12299	Intergenic	transcript:HORVU.MOREX.r2.6HG0460430.1,transcript:HORVU.MOREX.r2.6HG0460480.1	gene:HORVU.MOREX.r2.6HG0460430,gene:HORVU.MOREX.r2.6HG0460480
6H-556328255	6H	556328255	9.28191e-08	7.58643e-05	7.03236	Exon	transcript:HORVU.MOREX.r2.6HG0520160.1	gene:HORVU.MOREX.r2.6HG0520160
6H-556328295	6H	556328295	9.28191e-08	7.58643e-05	7.03236	Exon	transcript:HORVU.MOREX.r2.6HG0520160.1	gene:HORVU.MOREX.r2.6HG0520160
6H-556252227	6H	556252227	9.28191e-08	7.58643e-05	7.03236	Intergenic	transcript:HORVU.MOREX.r2.6HG0520080.1,transcript:HORVU.MOREX.r2.6HG0520160.1	gene:HORVU.MOREX.r2.6HG0520080,gene:HORVU.MOREX.r2.6HG0520160
6H-556246361	6H	556246361	4.21079e-07	0.000280764	6.37564	Exon	transcript:HORVU.MOREX.r2.6HG0520080.1	gene:HORVU.MOREX.r2.6HG0520080
6H-558547463	6H	558547463	1.27449e-06	0.000717604	5.89466	Intergenic	transcript:HORVU.MOREX.r2.6HG0520980.1,transcript:HORVU.MOREX.r2.6HG0521000.1	gene:HORVU.MOREX.r2.6HG0520980,gene:HORVU.MOREX.r2.6HG0521000
6H-558547482	6H	558547482	1.27449e-06	0.000717604	5.89466	Intergenic	transcript:HORVU.MOREX.r2.6HG0520980.1,transcript:HORVU.MOREX.r2.6HG0521000.1	gene:HORVU.MOREX.r2.6HG0520980,gene:HORVU.MOREX.r2.6HG0521000
6H-558905953	6H	558905953	1.66351e-06	0.000857844	5.77898	Intergenic	transcript:HORVU.MOREX.r2.6HG0521090.1,transcript:HORVU.MOREX.r2.6HG0521110.1	gene:HORVU.MOREX.r2.6HG0521090,gene:HORVU.MOREX.r2.6HG0521110
6H-546875694	6H	546875694	2.7327e-06	0.00129198	5.56341	Intergenic	transcript:HORVU.MOREX.r2.6HG0517150.1,transcript:HORVU.MOREX.r2.6HG0517200.1	gene:HORVU.MOREX.r2.6HG0517150,gene:HORVU.MOREX.r2.6HG0517200
6H-558369221	6H	558369221	2.89581e-06	0.00136356	5.53823	Downstream;Intergenic	transcript:HORVU.MOREX.r2.6HG0520980.1;transcript:HORVU.MOREX.r2.6HG0520980.1,transcript:HORVU.MOREX.r2.6HG0521000.1	gene:HORVU.MOREX.r2.6HG0520980;gene:HORVU.MOREX.r2.6HG0520980,gene:HORVU.MOREX.r2.6HG0521000
6H-530815367	6H	530815367	3.68223e-06	0.00163109	5.43389	Exon	transcript:HORVU.MOREX.r2.6HG0512970.1	gene:HORVU.MOREX.r2.6HG0512970
6H-556152516	6H	556152516	3.83958e-06	0.00168793	5.41572	Downstream;Intergenic	transcript:HORVU.MOREX.r2.6HG0520030.1;transcript:HORVU.MOREX.r2.6HG0520000.1,transcript:HORVU.MOREX.r2.6HG0520030.1	gene:HORVU.MOREX.r2.6HG0520030;gene:HORVU.MOREX.r2.6HG0520000,gene:HORVU.MOREX.r2.6HG0520030
6H-556152515	6H	556152515	3.83958e-06	0.00168793	5.41572	Downstream;Intergenic	transcript:HORVU.MOREX.r2.6HG0520030.1;transcript:HORVU.MOREX.r2.6HG0520000.1,transcript:HORVU.MOREX.r2.6HG0520030.1	gene:HORVU.MOREX.r2.6HG0520030;gene:HORVU.MOREX.r2.6HG0520000,gene:HORVU.MOREX.r2.6HG0520030
6H-558368879	6H	558368879	3.85052e-06	0.00168793	5.41448	Exon	transcript:HORVU.MOREX.r2.6HG0520980.1	gene:HORVU.MOREX.r2.6HG0520980
6H-558773594	6H	558773594	3.88648e-06	0.00169782	5.41044	Intergenic	transcript:HORVU.MOREX.r2.6HG0521090.1,transcript:HORVU.MOREX.r2.6HG0521110.1	gene:HORVU.MOREX.r2.6HG0521090,gene:HORVU.MOREX.r2.6HG0521110
6H-546976592	6H	546976592	4.04877e-06	0.00173212	5.39268	Upstream;Intergenic	transcript:HORVU.MOREX.r2.6HG0517200.1;transcript:HORVU.MOREX.r2.6HG0517150.1,transcript:HORVU.MOREX.r2.6HG0517200.1	gene:HORVU.MOREX.r2.6HG0517200;gene:HORVU.MOREX.r2.6HG0517150,gene:HORVU.MOREX.r2.6HG0517200
6H-546976614	6H	546976614	4.04877e-06	0.00173212	5.39268	Intergenic;Upstream	transcript:HORVU.MOREX.r2.6HG0517150.1,transcript:HORVU.MOREX.r2.6HG0517200.1;transcript:HORVU.MOREX.r2.6HG0517200.1	gene:HORVU.MOREX.r2.6HG0517150,gene:HORVU.MOREX.r2.6HG0517200;gene:HORVU.MOREX.r2.6HG0517200
6H-172135683	6H	172135683	6.42054e-06	0.00249509	5.19243	Exon;Upstream	transcript:HORVU.MOREX.r2.6HG0477490.1;transcript:HORVU.MOREX.r2.6HG0477480.1	gene:HORVU.MOREX.r2.6HG0477490;gene:HORVU.MOREX.r2.6HG0477480
6H-558257908	6H	558257908	8.29106e-06	0.003027	5.08139	Exon	transcript:HORVU.MOREX.r2.6HG0520870.1	gene:HORVU.MOREX.r2.6HG0520870
6H-558308207	6H	558308207	8.29106e-06	0.003027	5.08139	Downstream;Exon	transcript:HORVU.MOREX.r2.6HG0520910.1;transcript:HORVU.MOREX.r2.6HG0520900.1	gene:HORVU.MOREX.r2.6HG0520910;gene:HORVU.MOREX.r2.6HG0520900
6H-558654440	6H	558654440	8.29106e-06	0.003027	5.08139	Intron;Upstream	transcript:HORVU.MOREX.r2.6HG0521040.1;transcript:HORVU.MOREX.r2.6HG0521030.1	gene:HORVU.MOREX.r2.6HG0521040;gene:HORVU.MOREX.r2.6HG0521030
6H-558699244	6H	558699244	8.29106e-06	0.003027	5.08139	Upstream;SpliceSiteRegion	transcript:HORVU.MOREX.r2.6HG0521070.1;transcript:HORVU.MOREX.r2.6HG0521050.1	gene:HORVU.MOREX.r2.6HG0521070;gene:HORVU.MOREX.r2.6HG0521050
6H-558792605	6H	558792605	8.29106e-06	0.003027	5.08139	Intergenic	transcript:HORVU.MOREX.r2.6HG0521090.1,transcript:HORVU.MOREX.r2.6HG0521110.1	gene:HORVU.MOREX.r2.6HG0521090,gene:HORVU.MOREX.r2.6HG0521110
6H-558654499	6H	558654499	8.29106e-06	0.003027	5.08139	Intron;Upstream	transcript:HORVU.MOREX.r2.6HG0521040.1;transcript:HORVU.MOREX.r2.6HG0521030.1	gene:HORVU.MOREX.r2.6HG0521040;gene:HORVU.MOREX.r2.6HG0521030
6H-558699265	6H	558699265	8.29106e-06	0.003027	5.08139	Intron;Upstream	transcript:HORVU.MOREX.r2.6HG0521050.1;transcript:HORVU.MOREX.r2.6HG0521070.1	gene:HORVU.MOREX.r2.6HG0521050;gene:HORVU.MOREX.r2.6HG0521070
6H-558891438	6H	558891438	8.29106e-06	0.003027	5.08139	Intergenic	transcript:HORVU.MOREX.r2.6HG0521090.1,transcript:HORVU.MOREX.r2.6HG0521110.1	gene:HORVU.MOREX.r2.6HG0521090,gene:HORVU.MOREX.r2.6HG0521110
6H-558891496	6H	558891496	8.29106e-06	0.003027	5.08139	Intergenic	transcript:HORVU.MOREX.r2.6HG0521090.1,transcript:HORVU.MOREX.r2.6HG0521110.1	gene:HORVU.MOREX.r2.6HG0521090,gene:HORVU.MOREX.r2.6HG0521110
6H-558945897	6H	558945897	8.29106e-06	0.003027	5.08139	Intergenic	transcript:HORVU.MOREX.r2.6HG0521090.1,transcript:HORVU.MOREX.r2.6HG0521110.1	gene:HORVU.MOREX.r2.6HG0521090,gene:HORVU.MOREX.r2.6HG0521110
6H-558905945	6H	558905945	1.10093e-05	0.00378914	4.95824	Intergenic	transcript:HORVU.MOREX.r2.6HG0521090.1,transcript:HORVU.MOREX.r2.6HG0521110.1	gene:HORVU.MOREX.r2.6HG0521090,gene:HORVU.MOREX.r2.6HG0521110
6H-172143445	6H	172143445	1.16126e-05	0.00385121	4.93507	Intergenic;Upstream	transcript:HORVU.MOREX.r2.6HG0477500.1,transcript:HORVU.MOREX.r2.6HG0477540.1;transcript:HORVU.MOREX.r2.6HG0477500.1	gene:HORVU.MOREX.r2.6HG0477500,gene:HORVU.MOREX.r2.6HG0477540;gene:HORVU.MOREX.r2.6HG0477500
6H-526285258	6H	526285258	1.1966e-05	0.00392731	4.92205	SpliceSiteRegion	transcript:HORVU.MOREX.r2.6HG0512040.1	gene:HORVU.MOREX.r2.6HG0512040
6H-174304905	6H	174304905	1.51027e-05	0.0047595	4.82094	Intergenic;Upstream	transcript:HORVU.MOREX.r2.6HG0477800.1,transcript:HORVU.MOREX.r2.6HG0477820.1;transcript:HORVU.MOREX.r2.6HG0477820.1	gene:HORVU.MOREX.r2.6HG0477800,gene:HORVU.MOREX.r2.6HG0477820;gene:HORVU.MOREX.r2.6HG0477820
6H-559002223	6H	559002223	1.53654e-05	0.00483027	4.81346	Intergenic	transcript:HORVU.MOREX.r2.6HG0521110.1,transcript:HORVU.MOREX.r2.6HG0521120.1	gene:HORVU.MOREX.r2.6HG0521110,gene:HORVU.MOREX.r2.6HG0521120
6H-185537269	6H	185537269	1.91982e-05	0.00577709	4.71674	Intergenic	transcript:HORVU.MOREX.r2.6HG0478960.1,transcript:HORVU.MOREX.r2.6HG0478970.1	gene:HORVU.MOREX.r2.6HG0478960,gene:HORVU.MOREX.r2.6HG0478970
6H-558787918	6H	558787918	2.3392e-05	0.00671988	4.63093	Intergenic	transcript:HORVU.MOREX.r2.6HG0521090.1,transcript:HORVU.MOREX.r2.6HG0521110.1	gene:HORVU.MOREX.r2.6HG0521090,gene:HORVU.MOREX.r2.6HG0521110
6H-558787971	6H	558787971	2.3392e-05	0.00671988	4.63093	Intergenic	transcript:HORVU.MOREX.r2.6HG0521090.1,transcript:HORVU.MOREX.r2.6HG0521110.1	gene:HORVU.MOREX.r2.6HG0521090,gene:HORVU.MOREX.r2.6HG0521110
6H-556328311	6H	556328311	2.51344e-05	0.00706667	4.59973	Exon	transcript:HORVU.MOREX.r2.6HG0520160.1	gene:HORVU.MOREX.r2.6HG0520160
6H-559054049	6H	559054049	3.23301e-05	0.00803098	4.49039	Intergenic	transcript:HORVU.MOREX.r2.6HG0521120.1,transcript:HORVU.MOREX.r2.6HG0521170.1	gene:HORVU.MOREX.r2.6HG0521120,gene:HORVU.MOREX.r2.6HG0521170
6H-558333200	6H	558333200	3.42954e-05	0.00840384	4.46476	Intergenic;Upstream	transcript:HORVU.MOREX.r2.6HG0520940.1,transcript:HORVU.MOREX.r2.6HG0520950.1;transcript:HORVU.MOREX.r2.6HG0520950.1	gene:HORVU.MOREX.r2.6HG0520940,gene:HORVU.MOREX.r2.6HG0520950;gene:HORVU.MOREX.r2.6HG0520950
6H-558332923	6H	558332923	3.42954e-05	0.00840384	4.46476	Intergenic;Upstream	transcript:HORVU.MOREX.r2.6HG0520940.1,transcript:HORVU.MOREX.r2.6HG0520950.1;transcript:HORVU.MOREX.r2.6HG0520950.1	gene:HORVU.MOREX.r2.6HG0520940,gene:HORVU.MOREX.r2.6HG0520950;gene:HORVU.MOREX.r2.6HG0520950
6H-172143357	6H	172143357	3.90436e-05	0.00924545	4.40845	Upstream;Intergenic	transcript:HORVU.MOREX.r2.6HG0477500.1;transcript:HORVU.MOREX.r2.6HG0477500.1,transcript:HORVU.MOREX.r2.6HG0477540.1	gene:HORVU.MOREX.r2.6HG0477500;gene:HORVU.MOREX.r2.6HG0477500,gene:HORVU.MOREX.r2.6HG0477540
6H-558547391	6H	558547391	4.45206e-05	0.01033	4.35144	Intergenic	transcript:HORVU.MOREX.r2.6HG0520980.1,transcript:HORVU.MOREX.r2.6HG0521000.1	gene:HORVU.MOREX.r2.6HG0520980,gene:HORVU.MOREX.r2.6HG0521000
6H-558974260	6H	558974260	5.27055e-05	0.0117995	4.27814	Intergenic	transcript:HORVU.MOREX.r2.6HG0521110.1,transcript:HORVU.MOREX.r2.6HG0521120.1	gene:HORVU.MOREX.r2.6HG0521110,gene:HORVU.MOREX.r2.6HG0521120
6H-558257874	6H	558257874	5.73935e-05	0.0123657	4.24114	Exon	transcript:HORVU.MOREX.r2.6HG0520870.1	gene:HORVU.MOREX.r2.6HG0520870
6H-558332927	6H	558332927	5.92504e-05	0.0126581	4.22731	Intergenic;Upstream	transcript:HORVU.MOREX.r2.6HG0520940.1,transcript:HORVU.MOREX.r2.6HG0520950.1;transcript:HORVU.MOREX.r2.6HG0520950.1	gene:HORVU.MOREX.r2.6HG0520940,gene:HORVU.MOREX.r2.6HG0520950;gene:HORVU.MOREX.r2.6HG0520950
6H-558332969	6H	558332969	5.92504e-05	0.0126581	4.22731	Intergenic;Upstream	transcript:HORVU.MOREX.r2.6HG0520940.1,transcript:HORVU.MOREX.r2.6HG0520950.1;transcript:HORVU.MOREX.r2.6HG0520950.1	gene:HORVU.MOREX.r2.6HG0520940,gene:HORVU.MOREX.r2.6HG0520950;gene:HORVU.MOREX.r2.6HG0520950
6H-531499565	6H	531499565	6.18178e-05	0.0128808	4.20889	Exon	transcript:HORVU.MOREX.r2.6HG0513120.1	gene:HORVU.MOREX.r2.6HG0513120
6H-558655294	6H	558655294	6.73822e-05	0.0138579	4.17145	Intron;Upstream	transcript:HORVU.MOREX.r2.6HG0521040.1;transcript:HORVU.MOREX.r2.6HG0521030.1	gene:HORVU.MOREX.r2.6HG0521040;gene:HORVU.MOREX.r2.6HG0521030
6H-558908038	6H	558908038	6.84181e-05	0.0140254	4.16483	Intergenic	transcript:HORVU.MOREX.r2.6HG0521090.1,transcript:HORVU.MOREX.r2.6HG0521110.1	gene:HORVU.MOREX.r2.6HG0521090,gene:HORVU.MOREX.r2.6HG0521110
6H-559054326	6H	559054326	7.09845e-05	0.0144579	4.14884	Intergenic	transcript:HORVU.MOREX.r2.6HG0521120.1,transcript:HORVU.MOREX.r2.6HG0521170.1	gene:HORVU.MOREX.r2.6HG0521120,gene:HORVU.MOREX.r2.6HG0521170
6H-177733118	6H	177733118	7.28372e-05	0.0144677	4.13765	Upstream;Intergenic	transcript:HORVU.MOREX.r2.6HG0478300.1;transcript:HORVU.MOREX.r2.6HG0478190.1,transcript:HORVU.MOREX.r2.6HG0478300.1	gene:HORVU.MOREX.r2.6HG0478300;gene:HORVU.MOREX.r2.6HG0478190,gene:HORVU.MOREX.r2.6HG0478300
6H-177733906	6H	177733906	7.28372e-05	0.0144677	4.13765	Intron	transcript:HORVU.MOREX.r2.6HG0478300.1	gene:HORVU.MOREX.r2.6HG0478300
6H-180636880	6H	180636880	7.28372e-05	0.0144677	4.13765	Exon	transcript:HORVU.MOREX.r2.6HG0478450.1	gene:HORVU.MOREX.r2.6HG0478450
6H-180636897	6H	180636897	7.28372e-05	0.0144677	4.13765	Exon	transcript:HORVU.MOREX.r2.6HG0478450.1	gene:HORVU.MOREX.r2.6HG0478450
6H-183348636	6H	183348636	7.28372e-05	0.0144677	4.13765	Intron	transcript:HORVU.MOREX.r2.6HG0478780.1	gene:HORVU.MOREX.r2.6HG0478780
6H-187662097	6H	187662097	7.28372e-05	0.0144677	4.13765	Intergenic	transcript:HORVU.MOREX.r2.6HG0479090.1,transcript:HORVU.MOREX.r2.6HG0479150.1	gene:HORVU.MOREX.r2.6HG0479090,gene:HORVU.MOREX.r2.6HG0479150
6H-177734339	6H	177734339	7.28372e-05	0.0144677	4.13765	SpliceSiteDonor	transcript:HORVU.MOREX.r2.6HG0478300.1	gene:HORVU.MOREX.r2.6HG0478300
6H-181911831	6H	181911831	7.28372e-05	0.0144677	4.13765	Intron	transcript:HORVU.MOREX.r2.6HG0478610.1	gene:HORVU.MOREX.r2.6HG0478610
6H-187662140	6H	187662140	7.28372e-05	0.0144677	4.13765	Intergenic	transcript:HORVU.MOREX.r2.6HG0479090.1,transcript:HORVU.MOREX.r2.6HG0479150.1	gene:HORVU.MOREX.r2.6HG0479090,gene:HORVU.MOREX.r2.6HG0479150
6H-189363814	6H	189363814	7.28372e-05	0.0144677	4.13765	Intergenic;Upstream	transcript:HORVU.MOREX.r2.6HG0479200.1,transcript:HORVU.MOREX.r2.6HG0479210.1;transcript:HORVU.MOREX.r2.6HG0479210.1	gene:HORVU.MOREX.r2.6HG0479200,gene:HORVU.MOREX.r2.6HG0479210;gene:HORVU.MOREX.r2.6HG0479210
6H-191806692	6H	191806692	7.28372e-05	0.0144677	4.13765	Intergenic	transcript:HORVU.MOREX.r2.6HG0479520.1,transcript:HORVU.MOREX.r2.6HG0479630.1	gene:HORVU.MOREX.r2.6HG0479520,gene:HORVU.MOREX.r2.6HG0479630
6H-192059962	6H	192059962	7.28372e-05	0.0144677	4.13765	Intergenic	transcript:HORVU.MOREX.r2.6HG0479520.1,transcript:HORVU.MOREX.r2.6HG0479630.1	gene:HORVU.MOREX.r2.6HG0479520,gene:HORVU.MOREX.r2.6HG0479630
6H-559406543	6H	559406543	7.63399e-05	0.0149479	4.11725	Intron	transcript:HORVU.MOREX.r2.6HG0521260.1	gene:HORVU.MOREX.r2.6HG0521260
6H-506169759	6H	506169759	9.38805e-05	0.0174903	4.02742	Intron	transcript:HORVU.MOREX.r2.6HG0508740.1	gene:HORVU.MOREX.r2.6HG0508740
6H-506263793	6H	506263793	9.38805e-05	0.0174903	4.02742	Intron	transcript:HORVU.MOREX.r2.6HG0508750.1	gene:HORVU.MOREX.r2.6HG0508750
6H-506263868	6H	506263868	9.38805e-05	0.0174903	4.02742	Intron	transcript:HORVU.MOREX.r2.6HG0508750.1	gene:HORVU.MOREX.r2.6HG0508750
6H-177124968	6H	177124968	9.87243e-05	0.0181789	4.00558	Intergenic	transcript:HORVU.MOREX.r2.6HG0478030.1,transcript:HORVU.MOREX.r2.6HG0478190.1	gene:HORVU.MOREX.r2.6HG0478030,gene:HORVU.MOREX.r2.6HG0478190
6H-177125037	6H	177125037	9.87243e-05	0.0181789	4.00558	Intergenic	transcript:HORVU.MOREX.r2.6HG0478030.1,transcript:HORVU.MOREX.r2.6HG0478190.1	gene:HORVU.MOREX.r2.6HG0478030,gene:HORVU.MOREX.r2.6HG0478190
6H-558908254	6H	558908254	0.000102456	0.0187571	3.98946	Intergenic	transcript:HORVU.MOREX.r2.6HG0521090.1,transcript:HORVU.MOREX.r2.6HG0521110.1	gene:HORVU.MOREX.r2.6HG0521090,gene:HORVU.MOREX.r2.6HG0521110
6H-179849036	6H	179849036	0.000114978	0.0206612	3.93939	Intron	transcript:HORVU.MOREX.r2.6HG0478380.1	gene:HORVU.MOREX.r2.6HG0478380
6H-179849056	6H	179849056	0.000114978	0.0206612	3.93939	Intron	transcript:HORVU.MOREX.r2.6HG0478380.1	gene:HORVU.MOREX.r2.6HG0478380
6H-384925451	6H	384925451	0.000117486	0.0208506	3.93001	Intergenic;Upstream	transcript:HORVU.MOREX.r2.6HG0494420.1,transcript:HORVU.MOREX.r2.6HG0494450.1;transcript:HORVU.MOREX.r2.6HG0494420.1	gene:HORVU.MOREX.r2.6HG0494420,gene:HORVU.MOREX.r2.6HG0494450;gene:HORVU.MOREX.r2.6HG0494420
6H-384925508	6H	384925508	0.000117486	0.0208506	3.93001	Intergenic;Upstream	transcript:HORVU.MOREX.r2.6HG0494420.1,transcript:HORVU.MOREX.r2.6HG0494450.1;transcript:HORVU.MOREX.r2.6HG0494420.1	gene:HORVU.MOREX.r2.6HG0494420,gene:HORVU.MOREX.r2.6HG0494450;gene:HORVU.MOREX.r2.6HG0494420
6H-384925522	6H	384925522	0.000117486	0.0208506	3.93001	Upstream;Intergenic	transcript:HORVU.MOREX.r2.6HG0494420.1;transcript:HORVU.MOREX.r2.6HG0494420.1,transcript:HORVU.MOREX.r2.6HG0494450.1	gene:HORVU.MOREX.r2.6HG0494420;gene:HORVU.MOREX.r2.6HG0494420,gene:HORVU.MOREX.r2.6HG0494450
6H-384925524	6H	384925524	0.000117486	0.0208506	3.93001	Intergenic;Upstream	transcript:HORVU.MOREX.r2.6HG0494420.1,transcript:HORVU.MOREX.r2.6HG0494450.1;transcript:HORVU.MOREX.r2.6HG0494420.1	gene:HORVU.MOREX.r2.6HG0494420,gene:HORVU.MOREX.r2.6HG0494450;gene:HORVU.MOREX.r2.6HG0494420
6H-384925460	6H	384925460	0.000117486	0.0208506	3.93001	Intergenic;Upstream	transcript:HORVU.MOREX.r2.6HG0494420.1,transcript:HORVU.MOREX.r2.6HG0494450.1;transcript:HORVU.MOREX.r2.6HG0494420.1	gene:HORVU.MOREX.r2.6HG0494420,gene:HORVU.MOREX.r2.6HG0494450;gene:HORVU.MOREX.r2.6HG0494420
6H-384925465	6H	384925465	0.000117486	0.0208506	3.93001	Intergenic;Upstream	transcript:HORVU.MOREX.r2.6HG0494420.1,transcript:HORVU.MOREX.r2.6HG0494450.1;transcript:HORVU.MOREX.r2.6HG0494420.1	gene:HORVU.MOREX.r2.6HG0494420,gene:HORVU.MOREX.r2.6HG0494450;gene:HORVU.MOREX.r2.6HG0494420
6H-384925497	6H	384925497	0.000117486	0.0208506	3.93001	Intergenic;Upstream	transcript:HORVU.MOREX.r2.6HG0494420.1,transcript:HORVU.MOREX.r2.6HG0494450.1;transcript:HORVU.MOREX.r2.6HG0494420.1	gene:HORVU.MOREX.r2.6HG0494420,gene:HORVU.MOREX.r2.6HG0494450;gene:HORVU.MOREX.r2.6HG0494420
6H-185536595	6H	185536595	0.00012227	0.0215738	3.91268	Intergenic	transcript:HORVU.MOREX.r2.6HG0478960.1,transcript:HORVU.MOREX.r2.6HG0478970.1	gene:HORVU.MOREX.r2.6HG0478960,gene:HORVU.MOREX.r2.6HG0478970
6H-558547387	6H	558547387	0.000144704	0.0245652	3.83952	Intergenic	transcript:HORVU.MOREX.r2.6HG0520980.1,transcript:HORVU.MOREX.r2.6HG0521000.1	gene:HORVU.MOREX.r2.6HG0520980,gene:HORVU.MOREX.r2.6HG0521000
6H-190134555	6H	190134555	0.000179966	0.0282519	3.74481	Intergenic	transcript:HORVU.MOREX.r2.6HG0479240.1,transcript:HORVU.MOREX.r2.6HG0479270.1	gene:HORVU.MOREX.r2.6HG0479240,gene:HORVU.MOREX.r2.6HG0479270
6H-177125008	6H	177125008	0.000192753	0.0297796	3.715	Intergenic	transcript:HORVU.MOREX.r2.6HG0478030.1,transcript:HORVU.MOREX.r2.6HG0478190.1	gene:HORVU.MOREX.r2.6HG0478030,gene:HORVU.MOREX.r2.6HG0478190
6H-558547433	6H	558547433	0.000194464	0.0300074	3.71116	Intergenic	transcript:HORVU.MOREX.r2.6HG0520980.1,transcript:HORVU.MOREX.r2.6HG0521000.1	gene:HORVU.MOREX.r2.6HG0520980,gene:HORVU.MOREX.r2.6HG0521000
6H-558547381	6H	558547381	0.000202872	0.0308909	3.69278	Intergenic	transcript:HORVU.MOREX.r2.6HG0520980.1,transcript:HORVU.MOREX.r2.6HG0521000.1	gene:HORVU.MOREX.r2.6HG0520980,gene:HORVU.MOREX.r2.6HG0521000
6H-558905961	6H	558905961	0.000206572	0.0314027	3.68493	Intergenic	transcript:HORVU.MOREX.r2.6HG0521090.1,transcript:HORVU.MOREX.r2.6HG0521110.1	gene:HORVU.MOREX.r2.6HG0521090,gene:HORVU.MOREX.r2.6HG0521110
6H-177733080	6H	177733080	0.000235472	0.034054	3.62806	Intergenic;Upstream	transcript:HORVU.MOREX.r2.6HG0478190.1,transcript:HORVU.MOREX.r2.6HG0478300.1;transcript:HORVU.MOREX.r2.6HG0478300.1	gene:HORVU.MOREX.r2.6HG0478190,gene:HORVU.MOREX.r2.6HG0478300;gene:HORVU.MOREX.r2.6HG0478300
6H-558773501	6H	558773501	0.000243801	0.0350982	3.61296	Intergenic	transcript:HORVU.MOREX.r2.6HG0521090.1,transcript:HORVU.MOREX.r2.6HG0521110.1	gene:HORVU.MOREX.r2.6HG0521090,gene:HORVU.MOREX.r2.6HG0521110
6H-558368966	6H	558368966	0.000251864	0.0357465	3.59883	Downstream;Intergenic	transcript:HORVU.MOREX.r2.6HG0520980.1;transcript:HORVU.MOREX.r2.6HG0520980.1,transcript:HORVU.MOREX.r2.6HG0521000.1	gene:HORVU.MOREX.r2.6HG0520980;gene:HORVU.MOREX.r2.6HG0520980,gene:HORVU.MOREX.r2.6HG0521000
6H-551607636	6H	551607636	0.000252819	0.0357465	3.59719	Intron	transcript:HORVU.MOREX.r2.6HG0518390.1	gene:HORVU.MOREX.r2.6HG0518390
6H-551950661	6H	551950661	0.000252819	0.0357465	3.59719	Intron	transcript:HORVU.MOREX.r2.6HG0518470.1	gene:HORVU.MOREX.r2.6HG0518470
6H-384925418	6H	384925418	0.000258526	0.0363909	3.5875	Intergenic;Upstream	transcript:HORVU.MOREX.r2.6HG0494420.1,transcript:HORVU.MOREX.r2.6HG0494450.1;transcript:HORVU.MOREX.r2.6HG0494420.1	gene:HORVU.MOREX.r2.6HG0494420,gene:HORVU.MOREX.r2.6HG0494450;gene:HORVU.MOREX.r2.6HG0494420
6H-188259105	6H	188259105	0.000279565	0.038497	3.55352	Intergenic	transcript:HORVU.MOREX.r2.6HG0479090.1,transcript:HORVU.MOREX.r2.6HG0479150.1	gene:HORVU.MOREX.r2.6HG0479090,gene:HORVU.MOREX.r2.6HG0479150
6H-190688955	6H	190688955	0.000327661	0.0437874	3.48457	Intron	transcript:HORVU.MOREX.r2.6HG0479310.1	gene:HORVU.MOREX.r2.6HG0479310
6H-179233714	6H	179233714	0.000343869	0.0454262	3.46361	Intron	transcript:HORVU.MOREX.r2.6HG0478350.1	gene:HORVU.MOREX.r2.6HG0478350
6H-558875807	6H	558875807	0.00037491	0.0489317	3.42607	Intergenic	transcript:HORVU.MOREX.r2.6HG0521090.1,transcript:HORVU.MOREX.r2.6HG0521110.1	gene:HORVU.MOREX.r2.6HG0521090,gene:HORVU.MOREX.r2.6HG0521110
7H-531375594	7H	531375594	3.70212e-29	4.69011e-24	28.4315	Downstream;Intergenic	transcript:HORVU.MOREX.r2.7HG0597050.1;transcript:HORVU.MOREX.r2.7HG0597050.1,transcript:HORVU.MOREX.r2.7HG0597070.1	gene:HORVU.MOREX.r2.7HG0597050;gene:HORVU.MOREX.r2.7HG0597050,gene:HORVU.MOREX.r2.7HG0597070
7H-530990344	7H	530990344	4.94977e-28	2.09024e-23	27.3054	Intergenic	transcript:HORVU.MOREX.r2.7HG0596990.1,transcript:HORVU.MOREX.r2.7HG0597050.1	gene:HORVU.MOREX.r2.7HG0596990,gene:HORVU.MOREX.r2.7HG0597050
7H-531136316	7H	531136316	4.94977e-28	2.09024e-23	27.3054	Intergenic	transcript:HORVU.MOREX.r2.7HG0596990.1,transcript:HORVU.MOREX.r2.7HG0597050.1	gene:HORVU.MOREX.r2.7HG0596990,gene:HORVU.MOREX.r2.7HG0597050
7H-531376004	7H	531376004	4.17854e-27	7.56238e-23	26.379	Downstream;Intergenic	transcript:HORVU.MOREX.r2.7HG0597050.1;transcript:HORVU.MOREX.r2.7HG0597050.1,transcript:HORVU.MOREX.r2.7HG0597070.1	gene:HORVU.MOREX.r2.7HG0597050;gene:HORVU.MOREX.r2.7HG0597050,gene:HORVU.MOREX.r2.7HG0597070
7H-531376005	7H	531376005	4.17854e-27	7.56238e-23	26.379	Downstream;Intergenic	transcript:HORVU.MOREX.r2.7HG0597050.1;transcript:HORVU.MOREX.r2.7HG0597050.1,transcript:HORVU.MOREX.r2.7HG0597070.1	gene:HORVU.MOREX.r2.7HG0597050;gene:HORVU.MOREX.r2.7HG0597050,gene:HORVU.MOREX.r2.7HG0597070
7H-531375937	7H	531375937	4.17854e-27	7.56238e-23	26.379	Downstream;Intergenic	transcript:HORVU.MOREX.r2.7HG0597050.1;transcript:HORVU.MOREX.r2.7HG0597050.1,transcript:HORVU.MOREX.r2.7HG0597070.1	gene:HORVU.MOREX.r2.7HG0597050;gene:HORVU.MOREX.r2.7HG0597050,gene:HORVU.MOREX.r2.7HG0597070
7H-531376019	7H	531376019	4.17854e-27	7.56238e-23	26.379	Downstream;Intergenic	transcript:HORVU.MOREX.r2.7HG0597050.1;transcript:HORVU.MOREX.r2.7HG0597050.1,transcript:HORVU.MOREX.r2.7HG0597070.1	gene:HORVU.MOREX.r2.7HG0597050;gene:HORVU.MOREX.r2.7HG0597050,gene:HORVU.MOREX.r2.7HG0597070
7H-533219957	7H	533219957	1.40361e-25	6.3507e-22	24.8528	Intron	transcript:HORVU.MOREX.r2.7HG0597230.1	gene:HORVU.MOREX.r2.7HG0597230
7H-533590600	7H	533590600	1.40361e-25	6.3507e-22	24.8528	Downstream;Intergenic	transcript:HORVU.MOREX.r2.7HG0597290.1;transcript:HORVU.MOREX.r2.7HG0597290.1,transcript:HORVU.MOREX.r2.7HG0597310.1	gene:HORVU.MOREX.r2.7HG0597290;gene:HORVU.MOREX.r2.7HG0597290,gene:HORVU.MOREX.r2.7HG0597310
7H-533590826	7H	533590826	1.40361e-25	6.3507e-22	24.8528	Downstream;Intergenic	transcript:HORVU.MOREX.r2.7HG0597290.1;transcript:HORVU.MOREX.r2.7HG0597290.1,transcript:HORVU.MOREX.r2.7HG0597310.1	gene:HORVU.MOREX.r2.7HG0597290;gene:HORVU.MOREX.r2.7HG0597290,gene:HORVU.MOREX.r2.7HG0597310
7H-533590852	7H	533590852	1.40361e-25	6.3507e-22	24.8528	Downstream;Intergenic	transcript:HORVU.MOREX.r2.7HG0597290.1;transcript:HORVU.MOREX.r2.7HG0597290.1,transcript:HORVU.MOREX.r2.7HG0597310.1	gene:HORVU.MOREX.r2.7HG0597290;gene:HORVU.MOREX.r2.7HG0597290,gene:HORVU.MOREX.r2.7HG0597310
7H-533595958	7H	533595958	1.40361e-25	6.3507e-22	24.8528	Downstream;Intergenic	transcript:HORVU.MOREX.r2.7HG0597310.1;transcript:HORVU.MOREX.r2.7HG0597290.1,transcript:HORVU.MOREX.r2.7HG0597310.1	gene:HORVU.MOREX.r2.7HG0597310;gene:HORVU.MOREX.r2.7HG0597290,gene:HORVU.MOREX.r2.7HG0597310
7H-534319935	7H	534319935	1.40361e-25	6.3507e-22	24.8528	Intergenic	transcript:HORVU.MOREX.r2.7HG0597370.1,transcript:HORVU.MOREX.r2.7HG0597410.1	gene:HORVU.MOREX.r2.7HG0597370,gene:HORVU.MOREX.r2.7HG0597410
7H-534319943	7H	534319943	1.40361e-25	6.3507e-22	24.8528	Intergenic	transcript:HORVU.MOREX.r2.7HG0597370.1,transcript:HORVU.MOREX.r2.7HG0597410.1	gene:HORVU.MOREX.r2.7HG0597370,gene:HORVU.MOREX.r2.7HG0597410
7H-534320390	7H	534320390	1.40361e-25	6.3507e-22	24.8528	Intergenic	transcript:HORVU.MOREX.r2.7HG0597370.1,transcript:HORVU.MOREX.r2.7HG0597410.1	gene:HORVU.MOREX.r2.7HG0597370,gene:HORVU.MOREX.r2.7HG0597410
7H-535428112	7H	535428112	1.40361e-25	6.3507e-22	24.8528	Upstream;Intergenic	transcript:HORVU.MOREX.r2.7HG0597670.1;transcript:HORVU.MOREX.r2.7HG0597670.1,transcript:HORVU.MOREX.r2.7HG0597690.1	gene:HORVU.MOREX.r2.7HG0597670;gene:HORVU.MOREX.r2.7HG0597670,gene:HORVU.MOREX.r2.7HG0597690
7H-535428573	7H	535428573	1.40361e-25	6.3507e-22	24.8528	Upstream;Intergenic	transcript:HORVU.MOREX.r2.7HG0597670.1;transcript:HORVU.MOREX.r2.7HG0597670.1,transcript:HORVU.MOREX.r2.7HG0597690.1	gene:HORVU.MOREX.r2.7HG0597670;gene:HORVU.MOREX.r2.7HG0597670,gene:HORVU.MOREX.r2.7HG0597690
7H-535429054	7H	535429054	1.40361e-25	6.3507e-22	24.8528	Upstream;Intergenic	transcript:HORVU.MOREX.r2.7HG0597670.1;transcript:HORVU.MOREX.r2.7HG0597670.1,transcript:HORVU.MOREX.r2.7HG0597690.1	gene:HORVU.MOREX.r2.7HG0597670;gene:HORVU.MOREX.r2.7HG0597670,gene:HORVU.MOREX.r2.7HG0597690
7H-535686385	7H	535686385	1.40361e-25	6.3507e-22	24.8528	Downstream;Intergenic;Downstream	transcript:HORVU.MOREX.r2.7HG0597710.1;transcript:HORVU.MOREX.r2.7HG0597710.1,transcript:HORVU.MOREX.r2.7HG0597720.1;transcript:HORVU.MOREX.r2.7HG0597720.1	gene:HORVU.MOREX.r2.7HG0597710;gene:HORVU.MOREX.r2.7HG0597710,gene:HORVU.MOREX.r2.7HG0597720;gene:HORVU.MOREX.r2.7HG0597720
7H-533590633	7H	533590633	1.40361e-25	6.3507e-22	24.8528	Downstream;Intergenic	transcript:HORVU.MOREX.r2.7HG0597290.1;transcript:HORVU.MOREX.r2.7HG0597290.1,transcript:HORVU.MOREX.r2.7HG0597310.1	gene:HORVU.MOREX.r2.7HG0597290;gene:HORVU.MOREX.r2.7HG0597290,gene:HORVU.MOREX.r2.7HG0597310
7H-533736297	7H	533736297	1.40361e-25	6.3507e-22	24.8528	Exon	transcript:HORVU.MOREX.r2.7HG0597340.1	gene:HORVU.MOREX.r2.7HG0597340
7H-534328536	7H	534328536	1.40361e-25	6.3507e-22	24.8528	SpliceSiteRegion;Upstream	transcript:HORVU.MOREX.r2.7HG0597430.1;transcript:HORVU.MOREX.r2.7HG0597410.1	gene:HORVU.MOREX.r2.7HG0597430;gene:HORVU.MOREX.r2.7HG0597410
7H-534448637	7H	534448637	1.40361e-25	6.3507e-22	24.8528	Exon	transcript:HORVU.MOREX.r2.7HG0597440.1	gene:HORVU.MOREX.r2.7HG0597440
7H-534809832	7H	534809832	1.40361e-25	6.3507e-22	24.8528	SpliceSiteRegion	transcript:HORVU.MOREX.r2.7HG0597490.1	gene:HORVU.MOREX.r2.7HG0597490
7H-535428139	7H	535428139	1.40361e-25	6.3507e-22	24.8528	Upstream;Intergenic	transcript:HORVU.MOREX.r2.7HG0597670.1;transcript:HORVU.MOREX.r2.7HG0597670.1,transcript:HORVU.MOREX.r2.7HG0597690.1	gene:HORVU.MOREX.r2.7HG0597670;gene:HORVU.MOREX.r2.7HG0597670,gene:HORVU.MOREX.r2.7HG0597690
7H-535429013	7H	535429013	1.40361e-25	6.3507e-22	24.8528	Upstream;Intergenic	transcript:HORVU.MOREX.r2.7HG0597670.1;transcript:HORVU.MOREX.r2.7HG0597670.1,transcript:HORVU.MOREX.r2.7HG0597690.1	gene:HORVU.MOREX.r2.7HG0597670;gene:HORVU.MOREX.r2.7HG0597670,gene:HORVU.MOREX.r2.7HG0597690
7H-535562471	7H	535562471	1.40361e-25	6.3507e-22	24.8528	Intergenic;Downstream	transcript:HORVU.MOREX.r2.7HG0597690.1,transcript:HORVU.MOREX.r2.7HG0597700.1;transcript:HORVU.MOREX.r2.7HG0597690.1	gene:HORVU.MOREX.r2.7HG0597690,gene:HORVU.MOREX.r2.7HG0597700;gene:HORVU.MOREX.r2.7HG0597690
7H-535686275	7H	535686275	1.40361e-25	6.3507e-22	24.8528	Downstream;Intergenic;Downstream	transcript:HORVU.MOREX.r2.7HG0597710.1;transcript:HORVU.MOREX.r2.7HG0597710.1,transcript:HORVU.MOREX.r2.7HG0597720.1;transcript:HORVU.MOREX.r2.7HG0597720.1	gene:HORVU.MOREX.r2.7HG0597710;gene:HORVU.MOREX.r2.7HG0597710,gene:HORVU.MOREX.r2.7HG0597720;gene:HORVU.MOREX.r2.7HG0597720
7H-530874278	7H	530874278	9.74921e-25	4.25896e-21	24.011	Intergenic	transcript:HORVU.MOREX.r2.7HG0596990.1,transcript:HORVU.MOREX.r2.7HG0597050.1	gene:HORVU.MOREX.r2.7HG0596990,gene:HORVU.MOREX.r2.7HG0597050
7H-532823781	7H	532823781	3.15598e-24	1.33274e-20	23.5009	Intron	transcript:HORVU.MOREX.r2.7HG0597180.1	gene:HORVU.MOREX.r2.7HG0597180
7H-533596014	7H	533596014	4.61782e-24	1.88715e-20	23.3356	Downstream;Intergenic	transcript:HORVU.MOREX.r2.7HG0597310.1;transcript:HORVU.MOREX.r2.7HG0597290.1,transcript:HORVU.MOREX.r2.7HG0597310.1	gene:HORVU.MOREX.r2.7HG0597310;gene:HORVU.MOREX.r2.7HG0597290,gene:HORVU.MOREX.r2.7HG0597310
7H-531375960	7H	531375960	2.5986e-23	9.97603e-20	22.5853	Downstream;Intergenic	transcript:HORVU.MOREX.r2.7HG0597050.1;transcript:HORVU.MOREX.r2.7HG0597050.1,transcript:HORVU.MOREX.r2.7HG0597070.1	gene:HORVU.MOREX.r2.7HG0597050;gene:HORVU.MOREX.r2.7HG0597050,gene:HORVU.MOREX.r2.7HG0597070
7H-531376000	7H	531376000	2.5986e-23	9.97603e-20	22.5853	Downstream;Intergenic	transcript:HORVU.MOREX.r2.7HG0597050.1;transcript:HORVU.MOREX.r2.7HG0597050.1,transcript:HORVU.MOREX.r2.7HG0597070.1	gene:HORVU.MOREX.r2.7HG0597050;gene:HORVU.MOREX.r2.7HG0597050,gene:HORVU.MOREX.r2.7HG0597070
7H-530312298	7H	530312298	1.568e-22	5.84249e-19	21.8047	Intergenic;Downstream	transcript:HORVU.MOREX.r2.7HG0596970.1,transcript:HORVU.MOREX.r2.7HG0596980.1;transcript:HORVU.MOREX.r2.7HG0596970.1	gene:HORVU.MOREX.r2.7HG0596970,gene:HORVU.MOREX.r2.7HG0596980;gene:HORVU.MOREX.r2.7HG0596970
7H-534247961	7H	534247961	3.2264e-22	1.1354e-18	21.4913	Intergenic	transcript:HORVU.MOREX.r2.7HG0597370.1,transcript:HORVU.MOREX.r2.7HG0597410.1	gene:HORVU.MOREX.r2.7HG0597370,gene:HORVU.MOREX.r2.7HG0597410
7H-534248226	7H	534248226	3.2264e-22	1.1354e-18	21.4913	Intergenic	transcript:HORVU.MOREX.r2.7HG0597370.1,transcript:HORVU.MOREX.r2.7HG0597410.1	gene:HORVU.MOREX.r2.7HG0597370,gene:HORVU.MOREX.r2.7HG0597410
7H-529618427	7H	529618427	4.97854e-22	1.70464e-18	21.3029	SpliceSiteDonor	transcript:HORVU.MOREX.r2.7HG0596870.1	gene:HORVU.MOREX.r2.7HG0596870
7H-533213752	7H	533213752	7.11288e-22	2.31054e-18	21.148	SpliceSiteDonor;Downstream	transcript:HORVU.MOREX.r2.7HG0597230.1;transcript:HORVU.MOREX.r2.7HG0597220.1	gene:HORVU.MOREX.r2.7HG0597230;gene:HORVU.MOREX.r2.7HG0597220
7H-533213768	7H	533213768	7.11288e-22	2.31054e-18	21.148	Downstream;SpliceSiteDonor	transcript:HORVU.MOREX.r2.7HG0597220.1;transcript:HORVU.MOREX.r2.7HG0597230.1	gene:HORVU.MOREX.r2.7HG0597220;gene:HORVU.MOREX.r2.7HG0597230
7H-532587622	7H	532587622	3.20857e-21	9.67819e-18	20.4937	Exon	transcript:HORVU.MOREX.r2.7HG0597150.1	gene:HORVU.MOREX.r2.7HG0597150
7H-532818925	7H	532818925	3.20857e-21	9.67819e-18	20.4937	Downstream;Downstream;Intergenic	transcript:HORVU.MOREX.r2.7HG0597170.1;transcript:HORVU.MOREX.r2.7HG0597180.1;transcript:HORVU.MOREX.r2.7HG0597170.1,transcript:HORVU.MOREX.r2.7HG0597180.1	gene:HORVU.MOREX.r2.7HG0597170;gene:HORVU.MOREX.r2.7HG0597180;gene:HORVU.MOREX.r2.7HG0597170,gene:HORVU.MOREX.r2.7HG0597180
7H-532823926	7H	532823926	3.20857e-21	9.67819e-18	20.4937	Intron	transcript:HORVU.MOREX.r2.7HG0597180.1	gene:HORVU.MOREX.r2.7HG0597180
7H-529618748	7H	529618748	1.63047e-20	4.8037e-17	19.7877	Exon	transcript:HORVU.MOREX.r2.7HG0596870.1	gene:HORVU.MOREX.r2.7HG0596870
7H-529410300	7H	529410300	5.45087e-20	1.56944e-16	19.2635	Intergenic	transcript:HORVU.MOREX.r2.7HG0596840.1,transcript:HORVU.MOREX.r2.7HG0596860.1	gene:HORVU.MOREX.r2.7HG0596840,gene:HORVU.MOREX.r2.7HG0596860
7H-531302951	7H	531302951	2.21064e-19	6.22353e-16	18.6555	Intergenic	transcript:HORVU.MOREX.r2.7HG0596990.1,transcript:HORVU.MOREX.r2.7HG0597050.1	gene:HORVU.MOREX.r2.7HG0596990,gene:HORVU.MOREX.r2.7HG0597050
7H-531302707	7H	531302707	2.42589e-19	6.68106e-16	18.6151	Intergenic	transcript:HORVU.MOREX.r2.7HG0596990.1,transcript:HORVU.MOREX.r2.7HG0597050.1	gene:HORVU.MOREX.r2.7HG0596990,gene:HORVU.MOREX.r2.7HG0597050
7H-531498540	7H	531498540	5.18866e-19	1.36945e-15	18.2849	Exon	transcript:HORVU.MOREX.r2.7HG0597070.1	gene:HORVU.MOREX.r2.7HG0597070
7H-531498532	7H	531498532	5.18867e-19	1.36945e-15	18.2849	Exon	transcript:HORVU.MOREX.r2.7HG0597070.1	gene:HORVU.MOREX.r2.7HG0597070
7H-533591445	7H	533591445	1.58181e-18	4.0897e-15	17.8008	Downstream;Intergenic	transcript:HORVU.MOREX.r2.7HG0597290.1;transcript:HORVU.MOREX.r2.7HG0597290.1,transcript:HORVU.MOREX.r2.7HG0597310.1	gene:HORVU.MOREX.r2.7HG0597290;gene:HORVU.MOREX.r2.7HG0597290,gene:HORVU.MOREX.r2.7HG0597310
7H-531302909	7H	531302909	2.50639e-17	6.35055e-14	16.601	Intergenic	transcript:HORVU.MOREX.r2.7HG0596990.1,transcript:HORVU.MOREX.r2.7HG0597050.1	gene:HORVU.MOREX.r2.7HG0596990,gene:HORVU.MOREX.r2.7HG0597050
7H-533768994	7H	533768994	1.42799e-16	3.5472e-13	15.8453	Intergenic	transcript:HORVU.MOREX.r2.7HG0597340.1,transcript:HORVU.MOREX.r2.7HG0597350.1	gene:HORVU.MOREX.r2.7HG0597340,gene:HORVU.MOREX.r2.7HG0597350
7H-533769011	7H	533769011	2.08064e-16	4.88129e-13	15.6818	Intergenic	transcript:HORVU.MOREX.r2.7HG0597340.1,transcript:HORVU.MOREX.r2.7HG0597350.1	gene:HORVU.MOREX.r2.7HG0597340,gene:HORVU.MOREX.r2.7HG0597350
7H-533769001	7H	533769001	2.08064e-16	4.88129e-13	15.6818	Intergenic	transcript:HORVU.MOREX.r2.7HG0597340.1,transcript:HORVU.MOREX.r2.7HG0597350.1	gene:HORVU.MOREX.r2.7HG0597340,gene:HORVU.MOREX.r2.7HG0597350
7H-533769029	7H	533769029	2.08064e-16	4.88129e-13	15.6818	Intergenic	transcript:HORVU.MOREX.r2.7HG0597340.1,transcript:HORVU.MOREX.r2.7HG0597350.1	gene:HORVU.MOREX.r2.7HG0597340,gene:HORVU.MOREX.r2.7HG0597350
7H-533083151	7H	533083151	1.63419e-15	3.7642e-12	14.7867	Intergenic	transcript:HORVU.MOREX.r2.7HG0597200.1,transcript:HORVU.MOREX.r2.7HG0597220.1	gene:HORVU.MOREX.r2.7HG0597200,gene:HORVU.MOREX.r2.7HG0597220
7H-533083084	7H	533083084	1.85595e-15	4.19865e-12	14.7314	Intergenic	transcript:HORVU.MOREX.r2.7HG0597200.1,transcript:HORVU.MOREX.r2.7HG0597220.1	gene:HORVU.MOREX.r2.7HG0597200,gene:HORVU.MOREX.r2.7HG0597220
7H-531578595	7H	531578595	1.07127e-14	2.38099e-11	13.9701	Intergenic	transcript:HORVU.MOREX.r2.7HG0597070.1,transcript:HORVU.MOREX.r2.7HG0597090.1	gene:HORVU.MOREX.r2.7HG0597070,gene:HORVU.MOREX.r2.7HG0597090
7H-586298153	7H	586298153	8.49587e-14	1.85572e-10	13.0708	Downstream;Intergenic	transcript:HORVU.MOREX.r2.7HG0607020.1;transcript:HORVU.MOREX.r2.7HG0607020.1,transcript:HORVU.MOREX.r2.7HG0607060.1	gene:HORVU.MOREX.r2.7HG0607020;gene:HORVU.MOREX.r2.7HG0607020,gene:HORVU.MOREX.r2.7HG0607060
7H-531578394	7H	531578394	1.77278e-12	3.62581e-09	11.7513	Intergenic	transcript:HORVU.MOREX.r2.7HG0597070.1,transcript:HORVU.MOREX.r2.7HG0597090.1	gene:HORVU.MOREX.r2.7HG0597070,gene:HORVU.MOREX.r2.7HG0597090
7H-534248178	7H	534248178	2.44557e-12	4.55642e-09	11.6116	Intergenic	transcript:HORVU.MOREX.r2.7HG0597370.1,transcript:HORVU.MOREX.r2.7HG0597410.1	gene:HORVU.MOREX.r2.7HG0597370,gene:HORVU.MOREX.r2.7HG0597410
7H-534248119	7H	534248119	2.44557e-12	4.55642e-09	11.6116	Intergenic	transcript:HORVU.MOREX.r2.7HG0597370.1,transcript:HORVU.MOREX.r2.7HG0597410.1	gene:HORVU.MOREX.r2.7HG0597370,gene:HORVU.MOREX.r2.7HG0597410
7H-530274684	7H	530274684	2.52982e-12	4.5785e-09	11.5969	Intergenic	transcript:HORVU.MOREX.r2.7HG0596940.1,transcript:HORVU.MOREX.r2.7HG0596950.1	gene:HORVU.MOREX.r2.7HG0596940,gene:HORVU.MOREX.r2.7HG0596950
7H-529495720	7H	529495720	1.3218e-11	2.20335e-08	10.8788	Intergenic	transcript:HORVU.MOREX.r2.7HG0596860.1,transcript:HORVU.MOREX.r2.7HG0596870.1	gene:HORVU.MOREX.r2.7HG0596860,gene:HORVU.MOREX.r2.7HG0596870
7H-531578406	7H	531578406	1.6937e-11	2.58518e-08	10.7712	Intergenic	transcript:HORVU.MOREX.r2.7HG0597070.1,transcript:HORVU.MOREX.r2.7HG0597090.1	gene:HORVU.MOREX.r2.7HG0597070,gene:HORVU.MOREX.r2.7HG0597090
7H-529495741	7H	529495741	1.94096e-11	2.92731e-08	10.712	Intergenic	transcript:HORVU.MOREX.r2.7HG0596860.1,transcript:HORVU.MOREX.r2.7HG0596870.1	gene:HORVU.MOREX.r2.7HG0596860,gene:HORVU.MOREX.r2.7HG0596870
7H-534809954	7H	534809954	2.31538e-11	3.45093e-08	10.6354	Intron	transcript:HORVU.MOREX.r2.7HG0597490.1	gene:HORVU.MOREX.r2.7HG0597490
7H-586336694	7H	586336694	8.09509e-11	1.10273e-07	10.0918	Intergenic	transcript:HORVU.MOREX.r2.7HG0607020.1,transcript:HORVU.MOREX.r2.7HG0607060.1	gene:HORVU.MOREX.r2.7HG0607020,gene:HORVU.MOREX.r2.7HG0607060
7H-586336672	7H	586336672	8.09509e-11	1.10273e-07	10.0918	Intergenic	transcript:HORVU.MOREX.r2.7HG0607020.1,transcript:HORVU.MOREX.r2.7HG0607060.1	gene:HORVU.MOREX.r2.7HG0607020,gene:HORVU.MOREX.r2.7HG0607060
7H-523092315	7H	523092315	3.60786e-10	4.66396e-07	9.44275	Exon	transcript:HORVU.MOREX.r2.7HG0596020.1	gene:HORVU.MOREX.r2.7HG0596020
7H-533590960	7H	533590960	5.30963e-10	6.53069e-07	9.27494	Downstream;Intergenic	transcript:HORVU.MOREX.r2.7HG0597290.1;transcript:HORVU.MOREX.r2.7HG0597290.1,transcript:HORVU.MOREX.r2.7HG0597310.1	gene:HORVU.MOREX.r2.7HG0597290;gene:HORVU.MOREX.r2.7HG0597290,gene:HORVU.MOREX.r2.7HG0597310
7H-531650005	7H	531650005	7.2788e-10	8.78219e-07	9.13794	Intergenic	transcript:HORVU.MOREX.r2.7HG0597070.1,transcript:HORVU.MOREX.r2.7HG0597090.1	gene:HORVU.MOREX.r2.7HG0597070,gene:HORVU.MOREX.r2.7HG0597090
7H-528810691	7H	528810691	1.45506e-09	1.73903e-06	8.83712	Exon	transcript:HORVU.MOREX.r2.7HG0596790.1	gene:HORVU.MOREX.r2.7HG0596790
7H-586298134	7H	586298134	2.15409e-09	2.48086e-06	8.66674	Downstream;Intergenic	transcript:HORVU.MOREX.r2.7HG0607020.1;transcript:HORVU.MOREX.r2.7HG0607020.1,transcript:HORVU.MOREX.r2.7HG0607060.1	gene:HORVU.MOREX.r2.7HG0607020;gene:HORVU.MOREX.r2.7HG0607020,gene:HORVU.MOREX.r2.7HG0607060
7H-521137208	7H	521137208	4.66473e-09	5.13879e-06	8.33117	Intron	transcript:HORVU.MOREX.r2.7HG0595660.1	gene:HORVU.MOREX.r2.7HG0595660
7H-531650412	7H	531650412	5.18621e-09	5.66401e-06	8.28515	Intergenic	transcript:HORVU.MOREX.r2.7HG0597070.1,transcript:HORVU.MOREX.r2.7HG0597090.1	gene:HORVU.MOREX.r2.7HG0597070,gene:HORVU.MOREX.r2.7HG0597090
7H-532356670	7H	532356670	1.44733e-08	1.475e-05	7.83943	Intergenic	transcript:HORVU.MOREX.r2.7HG0597120.1,transcript:HORVU.MOREX.r2.7HG0597130.1	gene:HORVU.MOREX.r2.7HG0597120,gene:HORVU.MOREX.r2.7HG0597130
7H-523828030	7H	523828030	1.45536e-08	1.475e-05	7.83703	Intergenic	transcript:HORVU.MOREX.r2.7HG0596110.1,transcript:HORVU.MOREX.r2.7HG0596160.1	gene:HORVU.MOREX.r2.7HG0596110,gene:HORVU.MOREX.r2.7HG0596160
7H-524601872	7H	524601872	1.45536e-08	1.475e-05	7.83703	SpliceSiteDonor	transcript:HORVU.MOREX.r2.7HG0596230.1	gene:HORVU.MOREX.r2.7HG0596230
7H-523828204	7H	523828204	1.45536e-08	1.475e-05	7.83703	Intergenic	transcript:HORVU.MOREX.r2.7HG0596110.1,transcript:HORVU.MOREX.r2.7HG0596160.1	gene:HORVU.MOREX.r2.7HG0596110,gene:HORVU.MOREX.r2.7HG0596160
7H-523828240	7H	523828240	1.45536e-08	1.475e-05	7.83703	Intergenic	transcript:HORVU.MOREX.r2.7HG0596110.1,transcript:HORVU.MOREX.r2.7HG0596160.1	gene:HORVU.MOREX.r2.7HG0596110,gene:HORVU.MOREX.r2.7HG0596160
7H-524602072	7H	524602072	1.45536e-08	1.475e-05	7.83703	Intron	transcript:HORVU.MOREX.r2.7HG0596230.1	gene:HORVU.MOREX.r2.7HG0596230
7H-524766926	7H	524766926	1.45536e-08	1.475e-05	7.83703	Intron	transcript:HORVU.MOREX.r2.7HG0596250.1	gene:HORVU.MOREX.r2.7HG0596250
7H-525087025	7H	525087025	1.45536e-08	1.475e-05	7.83703	Downstream;Intergenic;Upstream	transcript:HORVU.MOREX.r2.7HG0596280.1;transcript:HORVU.MOREX.r2.7HG0596280.1,transcript:HORVU.MOREX.r2.7HG0596290.1;transcript:HORVU.MOREX.r2.7HG0596290.1	gene:HORVU.MOREX.r2.7HG0596280;gene:HORVU.MOREX.r2.7HG0596280,gene:HORVU.MOREX.r2.7HG0596290;gene:HORVU.MOREX.r2.7HG0596290
7H-529451690	7H	529451690	1.5046e-08	1.50089e-05	7.82258	Intergenic	transcript:HORVU.MOREX.r2.7HG0596860.1,transcript:HORVU.MOREX.r2.7HG0596870.1	gene:HORVU.MOREX.r2.7HG0596860,gene:HORVU.MOREX.r2.7HG0596870
7H-529451735	7H	529451735	1.5046e-08	1.50089e-05	7.82258	Intergenic	transcript:HORVU.MOREX.r2.7HG0596860.1,transcript:HORVU.MOREX.r2.7HG0596870.1	gene:HORVU.MOREX.r2.7HG0596860,gene:HORVU.MOREX.r2.7HG0596870
7H-530445604	7H	530445604	1.99052e-08	1.9701e-05	7.70103	Intergenic	transcript:HORVU.MOREX.r2.7HG0596970.1,transcript:HORVU.MOREX.r2.7HG0596980.1	gene:HORVU.MOREX.r2.7HG0596970,gene:HORVU.MOREX.r2.7HG0596980
7H-584719193	7H	584719193	3.66667e-08	3.54595e-05	7.43573	Upstream;Intergenic	transcript:HORVU.MOREX.r2.7HG0606630.1;transcript:HORVU.MOREX.r2.7HG0606600.1,transcript:HORVU.MOREX.r2.7HG0606630.1	gene:HORVU.MOREX.r2.7HG0606630;gene:HORVU.MOREX.r2.7HG0606600,gene:HORVU.MOREX.r2.7HG0606630
7H-584719244	7H	584719244	3.66667e-08	3.54595e-05	7.43573	Intergenic;Upstream	transcript:HORVU.MOREX.r2.7HG0606600.1,transcript:HORVU.MOREX.r2.7HG0606630.1;transcript:HORVU.MOREX.r2.7HG0606630.1	gene:HORVU.MOREX.r2.7HG0606600,gene:HORVU.MOREX.r2.7HG0606630;gene:HORVU.MOREX.r2.7HG0606630
7H-525087310	7H	525087310	5.78868e-08	5.43223e-05	7.23742	Downstream;Intergenic;Upstream	transcript:HORVU.MOREX.r2.7HG0596280.1;transcript:HORVU.MOREX.r2.7HG0596280.1,transcript:HORVU.MOREX.r2.7HG0596290.1;transcript:HORVU.MOREX.r2.7HG0596290.1	gene:HORVU.MOREX.r2.7HG0596280;gene:HORVU.MOREX.r2.7HG0596280,gene:HORVU.MOREX.r2.7HG0596290;gene:HORVU.MOREX.r2.7HG0596290
7H-533213275	7H	533213275	6.48947e-08	5.95747e-05	7.18779	Downstream;Exon	transcript:HORVU.MOREX.r2.7HG0597220.1;transcript:HORVU.MOREX.r2.7HG0597230.1	gene:HORVU.MOREX.r2.7HG0597220;gene:HORVU.MOREX.r2.7HG0597230
7H-524767123	7H	524767123	6.88901e-08	6.27876e-05	7.16184	Exon	transcript:HORVU.MOREX.r2.7HG0596250.1	gene:HORVU.MOREX.r2.7HG0596250
7H-533228091	7H	533228091	7.11142e-08	6.43518e-05	7.14804	Intergenic	transcript:HORVU.MOREX.r2.7HG0597230.1,transcript:HORVU.MOREX.r2.7HG0597250.1	gene:HORVU.MOREX.r2.7HG0597230,gene:HORVU.MOREX.r2.7HG0597250
7H-525119022	7H	525119022	1.02139e-07	8.18971e-05	6.99081	Gene	transcript:HORVU.MOREX.r2.7HG0596330.1	gene:HORVU.MOREX.r2.7HG0596330
7H-586298106	7H	586298106	1.17271e-07	9.22776e-05	6.93081	Intergenic;Downstream	transcript:HORVU.MOREX.r2.7HG0607020.1,transcript:HORVU.MOREX.r2.7HG0607060.1;transcript:HORVU.MOREX.r2.7HG0607020.1	gene:HORVU.MOREX.r2.7HG0607020,gene:HORVU.MOREX.r2.7HG0607060;gene:HORVU.MOREX.r2.7HG0607020
7H-532356593	7H	532356593	1.46774e-07	0.000114076	6.83335	Intergenic	transcript:HORVU.MOREX.r2.7HG0597120.1,transcript:HORVU.MOREX.r2.7HG0597130.1	gene:HORVU.MOREX.r2.7HG0597120,gene:HORVU.MOREX.r2.7HG0597130
7H-532356607	7H	532356607	1.72516e-07	0.000132458	6.76317	Intergenic	transcript:HORVU.MOREX.r2.7HG0597120.1,transcript:HORVU.MOREX.r2.7HG0597130.1	gene:HORVU.MOREX.r2.7HG0597120,gene:HORVU.MOREX.r2.7HG0597130
7H-532356662	7H	532356662	1.9039e-07	0.000143571	6.72036	Intergenic	transcript:HORVU.MOREX.r2.7HG0597120.1,transcript:HORVU.MOREX.r2.7HG0597130.1	gene:HORVU.MOREX.r2.7HG0597120,gene:HORVU.MOREX.r2.7HG0597130
7H-532356637	7H	532356637	1.9039e-07	0.000143571	6.72036	Intergenic	transcript:HORVU.MOREX.r2.7HG0597120.1,transcript:HORVU.MOREX.r2.7HG0597130.1	gene:HORVU.MOREX.r2.7HG0597120,gene:HORVU.MOREX.r2.7HG0597130
7H-524497668	7H	524497668	3.73824e-07	0.000250575	6.42733	Intergenic	transcript:HORVU.MOREX.r2.7HG0596200.1,transcript:HORVU.MOREX.r2.7HG0596230.1	gene:HORVU.MOREX.r2.7HG0596200,gene:HORVU.MOREX.r2.7HG0596230
7H-524497682	7H	524497682	3.73824e-07	0.000250575	6.42733	Intergenic	transcript:HORVU.MOREX.r2.7HG0596200.1,transcript:HORVU.MOREX.r2.7HG0596230.1	gene:HORVU.MOREX.r2.7HG0596200,gene:HORVU.MOREX.r2.7HG0596230
7H-524497704	7H	524497704	3.73824e-07	0.000250575	6.42733	Intergenic	transcript:HORVU.MOREX.r2.7HG0596200.1,transcript:HORVU.MOREX.r2.7HG0596230.1	gene:HORVU.MOREX.r2.7HG0596200,gene:HORVU.MOREX.r2.7HG0596230
7H-524497705	7H	524497705	3.73824e-07	0.000250575	6.42733	Intergenic	transcript:HORVU.MOREX.r2.7HG0596200.1,transcript:HORVU.MOREX.r2.7HG0596230.1	gene:HORVU.MOREX.r2.7HG0596200,gene:HORVU.MOREX.r2.7HG0596230
7H-524497716	7H	524497716	3.73824e-07	0.000250575	6.42733	Intergenic	transcript:HORVU.MOREX.r2.7HG0596200.1,transcript:HORVU.MOREX.r2.7HG0596230.1	gene:HORVU.MOREX.r2.7HG0596200,gene:HORVU.MOREX.r2.7HG0596230
7H-524497736	7H	524497736	3.73824e-07	0.000250575	6.42733	Intergenic	transcript:HORVU.MOREX.r2.7HG0596200.1,transcript:HORVU.MOREX.r2.7HG0596230.1	gene:HORVU.MOREX.r2.7HG0596200,gene:HORVU.MOREX.r2.7HG0596230
7H-521134066	7H	521134066	5.68586e-07	0.000373225	6.2452	Intron	transcript:HORVU.MOREX.r2.7HG0595660.1	gene:HORVU.MOREX.r2.7HG0595660
7H-533769281	7H	533769281	6.33829e-07	0.000411784	6.19803	Intergenic	transcript:HORVU.MOREX.r2.7HG0597340.1,transcript:HORVU.MOREX.r2.7HG0597350.1	gene:HORVU.MOREX.r2.7HG0597340,gene:HORVU.MOREX.r2.7HG0597350
7H-533769375	7H	533769375	6.33829e-07	0.000411784	6.19803	Intergenic	transcript:HORVU.MOREX.r2.7HG0597340.1,transcript:HORVU.MOREX.r2.7HG0597350.1	gene:HORVU.MOREX.r2.7HG0597340,gene:HORVU.MOREX.r2.7HG0597350
7H-535368583	7H	535368583	6.37935e-07	0.000412337	6.19522	Intergenic	transcript:HORVU.MOREX.r2.7HG0597660.1,transcript:HORVU.MOREX.r2.7HG0597670.1	gene:HORVU.MOREX.r2.7HG0597660,gene:HORVU.MOREX.r2.7HG0597670
7H-534248315	7H	534248315	7.28645e-07	0.000441674	6.13748	Intergenic	transcript:HORVU.MOREX.r2.7HG0597370.1,transcript:HORVU.MOREX.r2.7HG0597410.1	gene:HORVU.MOREX.r2.7HG0597370,gene:HORVU.MOREX.r2.7HG0597410
7H-43083547	7H	43083547	8.28734e-07	0.000490607	6.08158	Intron	transcript:HORVU.MOREX.r2.7HG0543920.1	gene:HORVU.MOREX.r2.7HG0543920
7H-525669508	7H	525669508	9.44156e-07	0.000551208	6.02496	Intergenic;Downstream	transcript:HORVU.MOREX.r2.7HG0596360.1,transcript:HORVU.MOREX.r2.7HG0596370.1;transcript:HORVU.MOREX.r2.7HG0596370.1	gene:HORVU.MOREX.r2.7HG0596360,gene:HORVU.MOREX.r2.7HG0596370;gene:HORVU.MOREX.r2.7HG0596370
7H-612526207	7H	612526207	1.06992e-06	0.000613324	5.97065	Intergenic	transcript:HORVU.MOREX.r2.7HG0614610.1,transcript:HORVU.MOREX.r2.7HG0614630.1	gene:HORVU.MOREX.r2.7HG0614610,gene:HORVU.MOREX.r2.7HG0614630
7H-612526230	7H	612526230	1.06992e-06	0.000613324	5.97065	Intergenic	transcript:HORVU.MOREX.r2.7HG0614610.1,transcript:HORVU.MOREX.r2.7HG0614630.1	gene:HORVU.MOREX.r2.7HG0614610,gene:HORVU.MOREX.r2.7HG0614630
7H-612526247	7H	612526247	1.06992e-06	0.000613324	5.97065	Intergenic	transcript:HORVU.MOREX.r2.7HG0614610.1,transcript:HORVU.MOREX.r2.7HG0614630.1	gene:HORVU.MOREX.r2.7HG0614610,gene:HORVU.MOREX.r2.7HG0614630
7H-533228076	7H	533228076	1.18251e-06	0.000674815	5.92719	Intergenic	transcript:HORVU.MOREX.r2.7HG0597230.1,transcript:HORVU.MOREX.r2.7HG0597250.1	gene:HORVU.MOREX.r2.7HG0597230,gene:HORVU.MOREX.r2.7HG0597250
7H-531578469	7H	531578469	1.37594e-06	0.000761194	5.8614	Intergenic	transcript:HORVU.MOREX.r2.7HG0597070.1,transcript:HORVU.MOREX.r2.7HG0597090.1	gene:HORVU.MOREX.r2.7HG0597070,gene:HORVU.MOREX.r2.7HG0597090
7H-612526297	7H	612526297	1.65871e-06	0.000857844	5.78023	Intergenic	transcript:HORVU.MOREX.r2.7HG0614610.1,transcript:HORVU.MOREX.r2.7HG0614630.1	gene:HORVU.MOREX.r2.7HG0614610,gene:HORVU.MOREX.r2.7HG0614630
7H-524766590	7H	524766590	1.89031e-06	0.00093913	5.72347	Intergenic;Upstream	transcript:HORVU.MOREX.r2.7HG0596240.1,transcript:HORVU.MOREX.r2.7HG0596250.1;transcript:HORVU.MOREX.r2.7HG0596250.1	gene:HORVU.MOREX.r2.7HG0596240,gene:HORVU.MOREX.r2.7HG0596250;gene:HORVU.MOREX.r2.7HG0596250
7H-530989656	7H	530989656	2.27381e-06	0.00112086	5.64325	Intergenic	transcript:HORVU.MOREX.r2.7HG0596990.1,transcript:HORVU.MOREX.r2.7HG0597050.1	gene:HORVU.MOREX.r2.7HG0596990,gene:HORVU.MOREX.r2.7HG0597050
7H-575936738	7H	575936738	2.61491e-06	0.0012596	5.58254	Intergenic	transcript:HORVU.MOREX.r2.7HG0604410.1,transcript:HORVU.MOREX.r2.7HG0604440.1	gene:HORVU.MOREX.r2.7HG0604410,gene:HORVU.MOREX.r2.7HG0604440
7H-575930839	7H	575930839	2.61491e-06	0.0012596	5.58254	Gene	transcript:HORVU.MOREX.r2.7HG0604410.1	gene:HORVU.MOREX.r2.7HG0604410
7H-575937139	7H	575937139	2.61491e-06	0.0012596	5.58254	Intergenic	transcript:HORVU.MOREX.r2.7HG0604410.1,transcript:HORVU.MOREX.r2.7HG0604440.1	gene:HORVU.MOREX.r2.7HG0604410,gene:HORVU.MOREX.r2.7HG0604440
7H-576012186	7H	576012186	2.61491e-06	0.0012596	5.58254	Intergenic;Upstream	transcript:HORVU.MOREX.r2.7HG0604460.1,transcript:HORVU.MOREX.r2.7HG0604470.1;transcript:HORVU.MOREX.r2.7HG0604460.1	gene:HORVU.MOREX.r2.7HG0604460,gene:HORVU.MOREX.r2.7HG0604470;gene:HORVU.MOREX.r2.7HG0604460
7H-576012510	7H	576012510	2.61491e-06	0.0012596	5.58254	Intergenic	transcript:HORVU.MOREX.r2.7HG0604460.1,transcript:HORVU.MOREX.r2.7HG0604470.1	gene:HORVU.MOREX.r2.7HG0604460,gene:HORVU.MOREX.r2.7HG0604470
7H-529210898	7H	529210898	3.94613e-06	0.0017124	5.40383	Intergenic	transcript:HORVU.MOREX.r2.7HG0596820.1,transcript:HORVU.MOREX.r2.7HG0596840.1	gene:HORVU.MOREX.r2.7HG0596820,gene:HORVU.MOREX.r2.7HG0596840
7H-530989635	7H	530989635	4.06071e-06	0.00173212	5.3914	Intergenic	transcript:HORVU.MOREX.r2.7HG0596990.1,transcript:HORVU.MOREX.r2.7HG0597050.1	gene:HORVU.MOREX.r2.7HG0596990,gene:HORVU.MOREX.r2.7HG0597050
7H-532356692	7H	532356692	4.32742e-06	0.00180933	5.36377	Intergenic	transcript:HORVU.MOREX.r2.7HG0597120.1,transcript:HORVU.MOREX.r2.7HG0597130.1	gene:HORVU.MOREX.r2.7HG0597120,gene:HORVU.MOREX.r2.7HG0597130
7H-532356701	7H	532356701	4.32742e-06	0.00180933	5.36377	Intergenic	transcript:HORVU.MOREX.r2.7HG0597120.1,transcript:HORVU.MOREX.r2.7HG0597130.1	gene:HORVU.MOREX.r2.7HG0597120,gene:HORVU.MOREX.r2.7HG0597130
7H-521258218	7H	521258218	4.67163e-06	0.0019341	5.33053	Intergenic	transcript:HORVU.MOREX.r2.7HG0595670.1,transcript:HORVU.MOREX.r2.7HG0595720.1	gene:HORVU.MOREX.r2.7HG0595670,gene:HORVU.MOREX.r2.7HG0595720
7H-517695249	7H	517695249	4.87652e-06	0.00201235	5.31189	Intron	transcript:HORVU.MOREX.r2.7HG0595410.1	gene:HORVU.MOREX.r2.7HG0595410
7H-529210642	7H	529210642	5.0786e-06	0.00206879	5.29426	Intergenic	transcript:HORVU.MOREX.r2.7HG0596820.1,transcript:HORVU.MOREX.r2.7HG0596840.1	gene:HORVU.MOREX.r2.7HG0596820,gene:HORVU.MOREX.r2.7HG0596840
7H-529210649	7H	529210649	5.0786e-06	0.00206879	5.29426	Intergenic	transcript:HORVU.MOREX.r2.7HG0596820.1,transcript:HORVU.MOREX.r2.7HG0596840.1	gene:HORVU.MOREX.r2.7HG0596820,gene:HORVU.MOREX.r2.7HG0596840
7H-529210674	7H	529210674	5.0786e-06	0.00206879	5.29426	Intergenic	transcript:HORVU.MOREX.r2.7HG0596820.1,transcript:HORVU.MOREX.r2.7HG0596840.1	gene:HORVU.MOREX.r2.7HG0596820,gene:HORVU.MOREX.r2.7HG0596840
7H-529210679	7H	529210679	5.0786e-06	0.00206879	5.29426	Intergenic	transcript:HORVU.MOREX.r2.7HG0596820.1,transcript:HORVU.MOREX.r2.7HG0596840.1	gene:HORVU.MOREX.r2.7HG0596820,gene:HORVU.MOREX.r2.7HG0596840
7H-521376015	7H	521376015	5.13857e-06	0.00207984	5.28916	Intergenic	transcript:HORVU.MOREX.r2.7HG0595720.1,transcript:HORVU.MOREX.r2.7HG0595770.1	gene:HORVU.MOREX.r2.7HG0595720,gene:HORVU.MOREX.r2.7HG0595770
7H-521593727	7H	521593727	5.13857e-06	0.00207984	5.28916	Intergenic	transcript:HORVU.MOREX.r2.7HG0595720.1,transcript:HORVU.MOREX.r2.7HG0595770.1	gene:HORVU.MOREX.r2.7HG0595720,gene:HORVU.MOREX.r2.7HG0595770
7H-521157080	7H	521157080	5.15795e-06	0.00208103	5.28752	Intergenic	transcript:HORVU.MOREX.r2.7HG0595670.1,transcript:HORVU.MOREX.r2.7HG0595720.1	gene:HORVU.MOREX.r2.7HG0595670,gene:HORVU.MOREX.r2.7HG0595720
7H-533228126	7H	533228126	5.8183e-06	0.00231067	5.2352	Intergenic	transcript:HORVU.MOREX.r2.7HG0597230.1,transcript:HORVU.MOREX.r2.7HG0597250.1	gene:HORVU.MOREX.r2.7HG0597230,gene:HORVU.MOREX.r2.7HG0597250
7H-586356777	7H	586356777	6.58703e-06	0.00255196	5.18131	Intergenic	transcript:HORVU.MOREX.r2.7HG0607070.1,transcript:HORVU.MOREX.r2.7HG0607080.1	gene:HORVU.MOREX.r2.7HG0607070,gene:HORVU.MOREX.r2.7HG0607080
7H-601343662	7H	601343662	6.76495e-06	0.00260496	5.16974	Intergenic	transcript:HORVU.MOREX.r2.7HG0610910.1,transcript:HORVU.MOREX.r2.7HG0610930.1	gene:HORVU.MOREX.r2.7HG0610910,gene:HORVU.MOREX.r2.7HG0610930
7H-522378617	7H	522378617	7.46943e-06	0.0028493	5.12671	Intergenic	transcript:HORVU.MOREX.r2.7HG0595900.1,transcript:HORVU.MOREX.r2.7HG0595910.1	gene:HORVU.MOREX.r2.7HG0595900,gene:HORVU.MOREX.r2.7HG0595910
7H-524599676	7H	524599676	7.92551e-06	0.00299719	5.10097	Intergenic	transcript:HORVU.MOREX.r2.7HG0596200.1,transcript:HORVU.MOREX.r2.7HG0596230.1	gene:HORVU.MOREX.r2.7HG0596200,gene:HORVU.MOREX.r2.7HG0596230
7H-529210748	7H	529210748	8.57436e-06	0.0031036	5.0668	Intergenic	transcript:HORVU.MOREX.r2.7HG0596820.1,transcript:HORVU.MOREX.r2.7HG0596840.1	gene:HORVU.MOREX.r2.7HG0596820,gene:HORVU.MOREX.r2.7HG0596840
7H-533393221	7H	533393221	9.44727e-06	0.0033714	5.02469	Intergenic	transcript:HORVU.MOREX.r2.7HG0597250.1,transcript:HORVU.MOREX.r2.7HG0597270.1	gene:HORVU.MOREX.r2.7HG0597250,gene:HORVU.MOREX.r2.7HG0597270
7H-533393447	7H	533393447	9.44727e-06	0.0033714	5.02469	Intergenic	transcript:HORVU.MOREX.r2.7HG0597250.1,transcript:HORVU.MOREX.r2.7HG0597270.1	gene:HORVU.MOREX.r2.7HG0597250,gene:HORVU.MOREX.r2.7HG0597270
7H-529210699	7H	529210699	9.80739e-06	0.00344174	5.00845	Intergenic	transcript:HORVU.MOREX.r2.7HG0596820.1,transcript:HORVU.MOREX.r2.7HG0596840.1	gene:HORVU.MOREX.r2.7HG0596820,gene:HORVU.MOREX.r2.7HG0596840
7H-517641046	7H	517641046	1.07352e-05	0.00371589	4.96919	Intron	transcript:HORVU.MOREX.r2.7HG0595400.1	gene:HORVU.MOREX.r2.7HG0595400
7H-601343808	7H	601343808	1.13868e-05	0.00384402	4.9436	Intergenic	transcript:HORVU.MOREX.r2.7HG0610910.1,transcript:HORVU.MOREX.r2.7HG0610930.1	gene:HORVU.MOREX.r2.7HG0610910,gene:HORVU.MOREX.r2.7HG0610930
7H-612526033	7H	612526033	1.1612e-05	0.00385121	4.93509	Intergenic	transcript:HORVU.MOREX.r2.7HG0614610.1,transcript:HORVU.MOREX.r2.7HG0614630.1	gene:HORVU.MOREX.r2.7HG0614610,gene:HORVU.MOREX.r2.7HG0614630
7H-612526039	7H	612526039	1.1612e-05	0.00385121	4.93509	Intergenic	transcript:HORVU.MOREX.r2.7HG0614610.1,transcript:HORVU.MOREX.r2.7HG0614630.1	gene:HORVU.MOREX.r2.7HG0614610,gene:HORVU.MOREX.r2.7HG0614630
7H-625045311	7H	625045311	1.35817e-05	0.00436705	4.86705	Intron	transcript:HORVU.MOREX.r2.7HG0620120.1	gene:HORVU.MOREX.r2.7HG0620120
7H-532609670	7H	532609670	1.48499e-05	0.00470322	4.82828	Intergenic	transcript:HORVU.MOREX.r2.7HG0597150.1,transcript:HORVU.MOREX.r2.7HG0597170.1	gene:HORVU.MOREX.r2.7HG0597150,gene:HORVU.MOREX.r2.7HG0597170
7H-621163269	7H	621163269	1.5024e-05	0.0047465	4.82321	SpliceSiteDonor	transcript:HORVU.MOREX.r2.7HG0618260.1	gene:HORVU.MOREX.r2.7HG0618260
7H-521157140	7H	521157140	1.59866e-05	0.00496396	4.79624	Intergenic	transcript:HORVU.MOREX.r2.7HG0595670.1,transcript:HORVU.MOREX.r2.7HG0595720.1	gene:HORVU.MOREX.r2.7HG0595670,gene:HORVU.MOREX.r2.7HG0595720
7H-521584051	7H	521584051	1.65672e-05	0.00513167	4.78075	Intergenic	transcript:HORVU.MOREX.r2.7HG0595720.1,transcript:HORVU.MOREX.r2.7HG0595770.1	gene:HORVU.MOREX.r2.7HG0595720,gene:HORVU.MOREX.r2.7HG0595770
7H-534323442	7H	534323442	1.72475e-05	0.00526514	4.76327	Intergenic;Downstream	transcript:HORVU.MOREX.r2.7HG0597370.1,transcript:HORVU.MOREX.r2.7HG0597410.1;transcript:HORVU.MOREX.r2.7HG0597410.1	gene:HORVU.MOREX.r2.7HG0597370,gene:HORVU.MOREX.r2.7HG0597410;gene:HORVU.MOREX.r2.7HG0597410
7H-519234624	7H	519234624	1.82323e-05	0.00553909	4.73916	Intergenic	transcript:HORVU.MOREX.r2.7HG0595480.1,transcript:HORVU.MOREX.r2.7HG0595510.1	gene:HORVU.MOREX.r2.7HG0595480,gene:HORVU.MOREX.r2.7HG0595510
7H-502434320	7H	502434320	2.181e-05	0.00641078	4.66134	Intergenic;Upstream	transcript:HORVU.MOREX.r2.7HG0593430.1,transcript:HORVU.MOREX.r2.7HG0593450.1;transcript:HORVU.MOREX.r2.7HG0593430.1	gene:HORVU.MOREX.r2.7HG0593430,gene:HORVU.MOREX.r2.7HG0593450;gene:HORVU.MOREX.r2.7HG0593430
7H-522330983	7H	522330983	2.42875e-05	0.00688347	4.61462	Intergenic	transcript:HORVU.MOREX.r2.7HG0595870.1,transcript:HORVU.MOREX.r2.7HG0595890.1	gene:HORVU.MOREX.r2.7HG0595870,gene:HORVU.MOREX.r2.7HG0595890
7H-522330988	7H	522330988	2.42875e-05	0.00688347	4.61462	Intergenic	transcript:HORVU.MOREX.r2.7HG0595870.1,transcript:HORVU.MOREX.r2.7HG0595890.1	gene:HORVU.MOREX.r2.7HG0595870,gene:HORVU.MOREX.r2.7HG0595890
7H-532609759	7H	532609759	3.07091e-05	0.00781215	4.51273	Intergenic	transcript:HORVU.MOREX.r2.7HG0597150.1,transcript:HORVU.MOREX.r2.7HG0597170.1	gene:HORVU.MOREX.r2.7HG0597150,gene:HORVU.MOREX.r2.7HG0597170
7H-532609793	7H	532609793	3.07091e-05	0.00781215	4.51273	Intergenic	transcript:HORVU.MOREX.r2.7HG0597150.1,transcript:HORVU.MOREX.r2.7HG0597170.1	gene:HORVU.MOREX.r2.7HG0597150,gene:HORVU.MOREX.r2.7HG0597170
7H-572051810	7H	572051810	3.10511e-05	0.00788331	4.50792	Intron	transcript:HORVU.MOREX.r2.7HG0603650.1	gene:HORVU.MOREX.r2.7HG0603650
7H-586169657	7H	586169657	3.37697e-05	0.00830714	4.47147	Intergenic;Upstream;Upstream	transcript:HORVU.MOREX.r2.7HG0606970.1,transcript:HORVU.MOREX.r2.7HG0606980.1;transcript:HORVU.MOREX.r2.7HG0606970.1;transcript:HORVU.MOREX.r2.7HG0606960.1	gene:HORVU.MOREX.r2.7HG0606970,gene:HORVU.MOREX.r2.7HG0606980;gene:HORVU.MOREX.r2.7HG0606970;gene:HORVU.MOREX.r2.7HG0606960
7H-582747220	7H	582747220	3.68623e-05	0.00886143	4.43342	Intron	transcript:HORVU.MOREX.r2.7HG0606100.1	gene:HORVU.MOREX.r2.7HG0606100
7H-583348065	7H	583348065	3.68623e-05	0.00886143	4.43342	Intergenic	transcript:HORVU.MOREX.r2.7HG0606150.1,transcript:HORVU.MOREX.r2.7HG0606170.1	gene:HORVU.MOREX.r2.7HG0606150,gene:HORVU.MOREX.r2.7HG0606170
7H-583348073	7H	583348073	3.68623e-05	0.00886143	4.43342	Intergenic	transcript:HORVU.MOREX.r2.7HG0606150.1,transcript:HORVU.MOREX.r2.7HG0606170.1	gene:HORVU.MOREX.r2.7HG0606150,gene:HORVU.MOREX.r2.7HG0606170
7H-520678640	7H	520678640	4.72186e-05	0.0108962	4.32589	Intergenic;Downstream	transcript:HORVU.MOREX.r2.7HG0595580.1,transcript:HORVU.MOREX.r2.7HG0595590.1;transcript:HORVU.MOREX.r2.7HG0595590.1	gene:HORVU.MOREX.r2.7HG0595580,gene:HORVU.MOREX.r2.7HG0595590;gene:HORVU.MOREX.r2.7HG0595590
7H-42802119	7H	42802119	5.01948e-05	0.0113961	4.29934	Intergenic	transcript:HORVU.MOREX.r2.7HG0543880.1,transcript:HORVU.MOREX.r2.7HG0543900.1	gene:HORVU.MOREX.r2.7HG0543880,gene:HORVU.MOREX.r2.7HG0543900
7H-42802137	7H	42802137	5.01948e-05	0.0113961	4.29934	Intergenic	transcript:HORVU.MOREX.r2.7HG0543880.1,transcript:HORVU.MOREX.r2.7HG0543900.1	gene:HORVU.MOREX.r2.7HG0543880,gene:HORVU.MOREX.r2.7HG0543900
7H-42802217	7H	42802217	5.01948e-05	0.0113961	4.29934	Intergenic	transcript:HORVU.MOREX.r2.7HG0543880.1,transcript:HORVU.MOREX.r2.7HG0543900.1	gene:HORVU.MOREX.r2.7HG0543880,gene:HORVU.MOREX.r2.7HG0543900
7H-575939951	7H	575939951	5.13352e-05	0.0116134	4.28959	Intergenic;Upstream	transcript:HORVU.MOREX.r2.7HG0604410.1,transcript:HORVU.MOREX.r2.7HG0604440.1;transcript:HORVU.MOREX.r2.7HG0604440.1	gene:HORVU.MOREX.r2.7HG0604410,gene:HORVU.MOREX.r2.7HG0604440;gene:HORVU.MOREX.r2.7HG0604440
7H-582004372	7H	582004372	5.67216e-05	0.0122417	4.24625	Upstream;Intergenic	transcript:HORVU.MOREX.r2.7HG0605880.1;transcript:HORVU.MOREX.r2.7HG0605850.1,transcript:HORVU.MOREX.r2.7HG0605880.1	gene:HORVU.MOREX.r2.7HG0605880;gene:HORVU.MOREX.r2.7HG0605850,gene:HORVU.MOREX.r2.7HG0605880
7H-586162502	7H	586162502	5.81188e-05	0.0124795	4.23568	SpliceSiteDonor	transcript:HORVU.MOREX.r2.7HG0606950.1	gene:HORVU.MOREX.r2.7HG0606950
7H-586169706	7H	586169706	5.81188e-05	0.0124795	4.23568	Upstream;Intergenic;Upstream	transcript:HORVU.MOREX.r2.7HG0606960.1;transcript:HORVU.MOREX.r2.7HG0606970.1,transcript:HORVU.MOREX.r2.7HG0606980.1;transcript:HORVU.MOREX.r2.7HG0606970.1	gene:HORVU.MOREX.r2.7HG0606960;gene:HORVU.MOREX.r2.7HG0606970,gene:HORVU.MOREX.r2.7HG0606980;gene:HORVU.MOREX.r2.7HG0606970
7H-610985496	7H	610985496	6.49065e-05	0.01348	4.18771	Intergenic	transcript:HORVU.MOREX.r2.7HG0614240.1,transcript:HORVU.MOREX.r2.7HG0614260.1	gene:HORVU.MOREX.r2.7HG0614240,gene:HORVU.MOREX.r2.7HG0614260
7H-508718916	7H	508718916	6.65552e-05	0.0137548	4.17682	Intron	transcript:HORVU.MOREX.r2.7HG0594690.1	gene:HORVU.MOREX.r2.7HG0594690
7H-625202123	7H	625202123	6.69628e-05	0.0138165	4.17417	Intergenic	transcript:HORVU.MOREX.r2.7HG0620150.1,transcript:HORVU.MOREX.r2.7HG0620180.1	gene:HORVU.MOREX.r2.7HG0620150,gene:HORVU.MOREX.r2.7HG0620180
7H-524128983	7H	524128983	6.72123e-05	0.0138454	4.17255	Intergenic	transcript:HORVU.MOREX.r2.7HG0596180.1,transcript:HORVU.MOREX.r2.7HG0596190.1	gene:HORVU.MOREX.r2.7HG0596180,gene:HORVU.MOREX.r2.7HG0596190
7H-575937206	7H	575937206	7.09671e-05	0.0144579	4.14894	Intergenic	transcript:HORVU.MOREX.r2.7HG0604410.1,transcript:HORVU.MOREX.r2.7HG0604440.1	gene:HORVU.MOREX.r2.7HG0604410,gene:HORVU.MOREX.r2.7HG0604440
7H-524441047	7H	524441047	7.13496e-05	0.0144677	4.14661	Gene	transcript:HORVU.MOREX.r2.7HG0596200.1	gene:HORVU.MOREX.r2.7HG0596200
7H-522330610	7H	522330610	7.57234e-05	0.0148731	4.12077	Intergenic	transcript:HORVU.MOREX.r2.7HG0595870.1,transcript:HORVU.MOREX.r2.7HG0595890.1	gene:HORVU.MOREX.r2.7HG0595870,gene:HORVU.MOREX.r2.7HG0595890
7H-522330586	7H	522330586	7.57234e-05	0.0148731	4.12077	Intergenic	transcript:HORVU.MOREX.r2.7HG0595870.1,transcript:HORVU.MOREX.r2.7HG0595890.1	gene:HORVU.MOREX.r2.7HG0595870,gene:HORVU.MOREX.r2.7HG0595890
7H-522330600	7H	522330600	7.57234e-05	0.0148731	4.12077	Intergenic	transcript:HORVU.MOREX.r2.7HG0595870.1,transcript:HORVU.MOREX.r2.7HG0595890.1	gene:HORVU.MOREX.r2.7HG0595870,gene:HORVU.MOREX.r2.7HG0595890
7H-66174879	7H	66174879	7.71287e-05	0.0150558	4.11278	Intergenic	transcript:HORVU.MOREX.r2.7HG0549410.1,transcript:HORVU.MOREX.r2.7HG0549420.1	gene:HORVU.MOREX.r2.7HG0549410,gene:HORVU.MOREX.r2.7HG0549420
7H-494272497	7H	494272497	8.10267e-05	0.0156003	4.09137	Intergenic	transcript:HORVU.MOREX.r2.7HG0592330.1,transcript:HORVU.MOREX.r2.7HG0592420.1	gene:HORVU.MOREX.r2.7HG0592330,gene:HORVU.MOREX.r2.7HG0592420
7H-521956212	7H	521956212	8.44997e-05	0.016122	4.07314	Downstream;Intergenic	transcript:HORVU.MOREX.r2.7HG0595870.1;transcript:HORVU.MOREX.r2.7HG0595860.1,transcript:HORVU.MOREX.r2.7HG0595870.1	gene:HORVU.MOREX.r2.7HG0595870;gene:HORVU.MOREX.r2.7HG0595860,gene:HORVU.MOREX.r2.7HG0595870
7H-576012550	7H	576012550	8.51e-05	0.0162121	4.07007	Intergenic	transcript:HORVU.MOREX.r2.7HG0604460.1,transcript:HORVU.MOREX.r2.7HG0604470.1	gene:HORVU.MOREX.r2.7HG0604460,gene:HORVU.MOREX.r2.7HG0604470
7H-533252538	7H	533252538	8.56669e-05	0.0162956	4.06719	Intergenic	transcript:HORVU.MOREX.r2.7HG0597230.1,transcript:HORVU.MOREX.r2.7HG0597250.1	gene:HORVU.MOREX.r2.7HG0597230,gene:HORVU.MOREX.r2.7HG0597250
7H-523024139	7H	523024139	0.000101171	0.0185754	3.99495	Intergenic	transcript:HORVU.MOREX.r2.7HG0595990.1,transcript:HORVU.MOREX.r2.7HG0596020.1	gene:HORVU.MOREX.r2.7HG0595990,gene:HORVU.MOREX.r2.7HG0596020
7H-42914278	7H	42914278	0.00010511	0.0192151	3.97836	Intergenic	transcript:HORVU.MOREX.r2.7HG0543900.1,transcript:HORVU.MOREX.r2.7HG0543910.1	gene:HORVU.MOREX.r2.7HG0543900,gene:HORVU.MOREX.r2.7HG0543910
7H-567638310	7H	567638310	0.000107064	0.019544	3.97036	Intron	transcript:HORVU.MOREX.r2.7HG0602620.1	gene:HORVU.MOREX.r2.7HG0602620
7H-431928435	7H	431928435	0.000110451	0.0200908	3.95683	Downstream;Intergenic	transcript:HORVU.MOREX.r2.7HG0584900.1;transcript:HORVU.MOREX.r2.7HG0584900.1,transcript:HORVU.MOREX.r2.7HG0584920.1	gene:HORVU.MOREX.r2.7HG0584900;gene:HORVU.MOREX.r2.7HG0584900,gene:HORVU.MOREX.r2.7HG0584920
7H-501442751	7H	501442751	0.000110845	0.0200908	3.95529	Downstream;Gene	transcript:HORVU.MOREX.r2.7HG0593230.1;transcript:HORVU.MOREX.r2.7HG0593220.1	gene:HORVU.MOREX.r2.7HG0593230;gene:HORVU.MOREX.r2.7HG0593220
7H-510679408	7H	510679408	0.00011472	0.0206612	3.94036	Intergenic	transcript:HORVU.MOREX.r2.7HG0594870.1,transcript:HORVU.MOREX.r2.7HG0594910.1	gene:HORVU.MOREX.r2.7HG0594870,gene:HORVU.MOREX.r2.7HG0594910
7H-601205672	7H	601205672	0.000115751	0.0207707	3.93648	Intergenic	transcript:HORVU.MOREX.r2.7HG0610850.1,transcript:HORVU.MOREX.r2.7HG0610860.1	gene:HORVU.MOREX.r2.7HG0610850,gene:HORVU.MOREX.r2.7HG0610860
7H-502431677	7H	502431677	0.000127927	0.0223849	3.89304	Exon;Downstream	transcript:HORVU.MOREX.r2.7HG0593420.1;transcript:HORVU.MOREX.r2.7HG0593430.1	gene:HORVU.MOREX.r2.7HG0593420;gene:HORVU.MOREX.r2.7HG0593430
7H-513882232	7H	513882232	0.000133704	0.0232993	3.87385	Intron	transcript:HORVU.MOREX.r2.7HG0595160.1	gene:HORVU.MOREX.r2.7HG0595160
7H-518589941	7H	518589941	0.000137932	0.0238069	3.86033	Intergenic	transcript:HORVU.MOREX.r2.7HG0595470.1,transcript:HORVU.MOREX.r2.7HG0595480.1	gene:HORVU.MOREX.r2.7HG0595470,gene:HORVU.MOREX.r2.7HG0595480
7H-621491352	7H	621491352	0.000141126	0.0242261	3.85039	Intron	transcript:HORVU.MOREX.r2.7HG0618500.1	gene:HORVU.MOREX.r2.7HG0618500
7H-621491033	7H	621491033	0.000141126	0.0242261	3.85039	Intron	transcript:HORVU.MOREX.r2.7HG0618500.1	gene:HORVU.MOREX.r2.7HG0618500
7H-494042834	7H	494042834	0.000151188	0.0251689	3.82048	Intron	transcript:HORVU.MOREX.r2.7HG0592330.1	gene:HORVU.MOREX.r2.7HG0592330
7H-625203483	7H	625203483	0.000158948	0.0257365	3.79875	Intergenic;Downstream	transcript:HORVU.MOREX.r2.7HG0620150.1,transcript:HORVU.MOREX.r2.7HG0620180.1;transcript:HORVU.MOREX.r2.7HG0620180.1	gene:HORVU.MOREX.r2.7HG0620150,gene:HORVU.MOREX.r2.7HG0620180;gene:HORVU.MOREX.r2.7HG0620180
7H-625203509	7H	625203509	0.000158948	0.0257365	3.79875	Downstream;Intergenic	transcript:HORVU.MOREX.r2.7HG0620180.1;transcript:HORVU.MOREX.r2.7HG0620150.1,transcript:HORVU.MOREX.r2.7HG0620180.1	gene:HORVU.MOREX.r2.7HG0620180;gene:HORVU.MOREX.r2.7HG0620150,gene:HORVU.MOREX.r2.7HG0620180
7H-510900623	7H	510900623	0.000159473	0.0257365	3.79731	Intergenic	transcript:HORVU.MOREX.r2.7HG0594870.1,transcript:HORVU.MOREX.r2.7HG0594910.1	gene:HORVU.MOREX.r2.7HG0594870,gene:HORVU.MOREX.r2.7HG0594910
7H-511862883	7H	511862883	0.000159473	0.0257365	3.79731	Downstream;Intergenic	transcript:HORVU.MOREX.r2.7HG0594980.1;transcript:HORVU.MOREX.r2.7HG0594960.1,transcript:HORVU.MOREX.r2.7HG0594980.1	gene:HORVU.MOREX.r2.7HG0594980;gene:HORVU.MOREX.r2.7HG0594960,gene:HORVU.MOREX.r2.7HG0594980
7H-513720797	7H	513720797	0.000159473	0.0257365	3.79731	Intergenic	transcript:HORVU.MOREX.r2.7HG0595120.1,transcript:HORVU.MOREX.r2.7HG0595160.1	gene:HORVU.MOREX.r2.7HG0595120,gene:HORVU.MOREX.r2.7HG0595160
7H-515328722	7H	515328722	0.000159473	0.0257365	3.79731	Intron	transcript:HORVU.MOREX.r2.7HG0595300.1	gene:HORVU.MOREX.r2.7HG0595300
7H-511286073	7H	511286073	0.000159473	0.0257365	3.79731	Intron	transcript:HORVU.MOREX.r2.7HG0594930.1	gene:HORVU.MOREX.r2.7HG0594930
7H-513720865	7H	513720865	0.000159473	0.0257365	3.79731	Intergenic	transcript:HORVU.MOREX.r2.7HG0595120.1,transcript:HORVU.MOREX.r2.7HG0595160.1	gene:HORVU.MOREX.r2.7HG0595120,gene:HORVU.MOREX.r2.7HG0595160
7H-513720870	7H	513720870	0.000159473	0.0257365	3.79731	Intergenic	transcript:HORVU.MOREX.r2.7HG0595120.1,transcript:HORVU.MOREX.r2.7HG0595160.1	gene:HORVU.MOREX.r2.7HG0595120,gene:HORVU.MOREX.r2.7HG0595160
7H-515232103	7H	515232103	0.000159473	0.0257365	3.79731	Intergenic	transcript:HORVU.MOREX.r2.7HG0595290.1,transcript:HORVU.MOREX.r2.7HG0595300.1	gene:HORVU.MOREX.r2.7HG0595290,gene:HORVU.MOREX.r2.7HG0595300
7H-533252545	7H	533252545	0.000178369	0.028036	3.74868	Intergenic	transcript:HORVU.MOREX.r2.7HG0597230.1,transcript:HORVU.MOREX.r2.7HG0597250.1	gene:HORVU.MOREX.r2.7HG0597230,gene:HORVU.MOREX.r2.7HG0597250
7H-583772157	7H	583772157	0.000196313	0.0302191	3.70705	Intron	transcript:HORVU.MOREX.r2.7HG0606320.1	gene:HORVU.MOREX.r2.7HG0606320
7H-510674554	7H	510674554	0.000208236	0.031556	3.68144	Intergenic	transcript:HORVU.MOREX.r2.7HG0594870.1,transcript:HORVU.MOREX.r2.7HG0594910.1	gene:HORVU.MOREX.r2.7HG0594870,gene:HORVU.MOREX.r2.7HG0594910
7H-583348157	7H	583348157	0.000217787	0.0321061	3.66197	Intergenic	transcript:HORVU.MOREX.r2.7HG0606150.1,transcript:HORVU.MOREX.r2.7HG0606170.1	gene:HORVU.MOREX.r2.7HG0606150,gene:HORVU.MOREX.r2.7HG0606170
7H-513882138	7H	513882138	0.000230879	0.0335428	3.63662	Intron	transcript:HORVU.MOREX.r2.7HG0595160.1	gene:HORVU.MOREX.r2.7HG0595160
7H-510900872	7H	510900872	0.000234674	0.0339773	3.62953	Intergenic	transcript:HORVU.MOREX.r2.7HG0594870.1,transcript:HORVU.MOREX.r2.7HG0594910.1	gene:HORVU.MOREX.r2.7HG0594870,gene:HORVU.MOREX.r2.7HG0594910
7H-510900583	7H	510900583	0.000236716	0.0341784	3.62577	Intergenic	transcript:HORVU.MOREX.r2.7HG0594870.1,transcript:HORVU.MOREX.r2.7HG0594910.1	gene:HORVU.MOREX.r2.7HG0594870,gene:HORVU.MOREX.r2.7HG0594910
7H-517476123	7H	517476123	0.000237142	0.0341784	3.62499	Exon	transcript:HORVU.MOREX.r2.7HG0595390.1	gene:HORVU.MOREX.r2.7HG0595390
7H-517478717	7H	517478717	0.000237142	0.0341784	3.62499	Intergenic;Upstream	transcript:HORVU.MOREX.r2.7HG0595390.1,transcript:HORVU.MOREX.r2.7HG0595400.1;transcript:HORVU.MOREX.r2.7HG0595390.1	gene:HORVU.MOREX.r2.7HG0595390,gene:HORVU.MOREX.r2.7HG0595400;gene:HORVU.MOREX.r2.7HG0595390
7H-465061205	7H	465061205	0.000246749	0.0354019	3.60775	Intergenic	transcript:HORVU.MOREX.r2.7HG0589090.1,transcript:HORVU.MOREX.r2.7HG0589100.1	gene:HORVU.MOREX.r2.7HG0589090,gene:HORVU.MOREX.r2.7HG0589100
7H-589557980	7H	589557980	0.000246749	0.0354019	3.60775	Intergenic	transcript:HORVU.MOREX.r2.7HG0607910.1,transcript:HORVU.MOREX.r2.7HG0607950.1	gene:HORVU.MOREX.r2.7HG0607910,gene:HORVU.MOREX.r2.7HG0607950
7H-43080834	7H	43080834	0.000247965	0.0354559	3.60561	Intron	transcript:HORVU.MOREX.r2.7HG0543920.1	gene:HORVU.MOREX.r2.7HG0543920
7H-583656048	7H	583656048	0.000248606	0.0355075	3.60449	SpliceSiteDonor	transcript:HORVU.MOREX.r2.7HG0606310.1	gene:HORVU.MOREX.r2.7HG0606310
7H-513720750	7H	513720750	0.000255395	0.0359902	3.59279	Intergenic	transcript:HORVU.MOREX.r2.7HG0595120.1,transcript:HORVU.MOREX.r2.7HG0595160.1	gene:HORVU.MOREX.r2.7HG0595120,gene:HORVU.MOREX.r2.7HG0595160
7H-522330995	7H	522330995	0.000261868	0.0367389	3.58192	Intergenic	transcript:HORVU.MOREX.r2.7HG0595870.1,transcript:HORVU.MOREX.r2.7HG0595890.1	gene:HORVU.MOREX.r2.7HG0595870,gene:HORVU.MOREX.r2.7HG0595890
7H-621754622	7H	621754622	0.000283435	0.0389453	3.54755	SpliceSiteDonor	transcript:HORVU.MOREX.r2.7HG0618640.1	gene:HORVU.MOREX.r2.7HG0618640
7H-522330670	7H	522330670	0.000290328	0.0397631	3.53711	Intergenic	transcript:HORVU.MOREX.r2.7HG0595870.1,transcript:HORVU.MOREX.r2.7HG0595890.1	gene:HORVU.MOREX.r2.7HG0595870,gene:HORVU.MOREX.r2.7HG0595890
7H-513720798	7H	513720798	0.000292644	0.040037	3.53366	Intergenic	transcript:HORVU.MOREX.r2.7HG0595120.1,transcript:HORVU.MOREX.r2.7HG0595160.1	gene:HORVU.MOREX.r2.7HG0595120,gene:HORVU.MOREX.r2.7HG0595160
7H-594655878	7H	594655878	0.000301499	0.0411595	3.52071	Intergenic	transcript:HORVU.MOREX.r2.7HG0609200.1,transcript:HORVU.MOREX.r2.7HG0609250.1	gene:HORVU.MOREX.r2.7HG0609200,gene:HORVU.MOREX.r2.7HG0609250
7H-546887428	7H	546887428	0.000303883	0.0413655	3.51729	Intergenic	transcript:HORVU.MOREX.r2.7HG0599010.1,transcript:HORVU.MOREX.r2.7HG0599030.1	gene:HORVU.MOREX.r2.7HG0599010,gene:HORVU.MOREX.r2.7HG0599030
7H-546887408	7H	546887408	0.000303883	0.0413655	3.51729	Intergenic	transcript:HORVU.MOREX.r2.7HG0599010.1,transcript:HORVU.MOREX.r2.7HG0599030.1	gene:HORVU.MOREX.r2.7HG0599010,gene:HORVU.MOREX.r2.7HG0599030
7H-43304535	7H	43304535	0.000336474	0.0447762	3.47305	Intron	transcript:HORVU.MOREX.r2.7HG0543930.1	gene:HORVU.MOREX.r2.7HG0543930
7H-589235989	7H	589235989	0.000342837	0.0453414	3.46491	SpliceSiteDonor	transcript:HORVU.MOREX.r2.7HG0607740.1	gene:HORVU.MOREX.r2.7HG0607740
7H-593914065	7H	593914065	0.000342869	0.0453414	3.46487	Intergenic	transcript:HORVU.MOREX.r2.7HG0609060.1,transcript:HORVU.MOREX.r2.7HG0609070.1	gene:HORVU.MOREX.r2.7HG0609060,gene:HORVU.MOREX.r2.7HG0609070
7H-621395761	7H	621395761	0.00035266	0.046394	3.45264	Intron	transcript:HORVU.MOREX.r2.7HG0618480.1	gene:HORVU.MOREX.r2.7HG0618480
7H-621396024	7H	621396024	0.00035266	0.046394	3.45264	Intron	transcript:HORVU.MOREX.r2.7HG0618480.1	gene:HORVU.MOREX.r2.7HG0618480
7H-546961663	7H	546961663	0.000371128	0.0486216	3.43048	Exon	transcript:HORVU.MOREX.r2.7HG0599030.1	gene:HORVU.MOREX.r2.7HG0599030
7H-621754572	7H	621754572	0.000375064	0.0489317	3.4259	SpliceSiteDonor	transcript:HORVU.MOREX.r2.7HG0618640.1	gene:HORVU.MOREX.r2.7HG0618640
